# Supplementary material for: In Vitro neurotoxicity and myotoxicity of Malaysian Naja sumatrana and Naja kaouthia venoms: Neutralization by monovalent and Neuro Polyvalent Antivenoms from Thailand
Source: PLoS One. 2022 Sep 12;17(9):e0274488. doi: 10.1371/journal.pone.0274488 (PMC9467353; doi:10.1371/journal.pone.0274488)
Supplement: S1 File — (XLSX) [file pone.0274488.s002.xlsx]

## Sheet: NEUROTOXIC NS 30UG
Inducer	Pre- Contraction (g)			Inducer	Post- Contraction (g)				Inducer	Response (% change from initial response)
	Reading 1	Reading 2	Reading 3		Reading 1	Reading 2	Reading 3			Reading 1	Reading 2	Reading 3
ACH	2.1831	2.6089	2.5626	ACH	0.0619	0.1595	0.0773		ACH	2.83097	6.11729	3.0316
CCH	1.9958	3.2794	2.3962	CCH	0.1022	0.0975	0.1008		CCH	5.13026	2.96127	4.19866
KCL	2.674	4.1248	2.8835	KCL	0.9352	1.0962	1.2233		KCL	34.9738	26.5794	42.4341
Time (min)	Twitching (g)
	Reading 1	percentage 1	Reading 2	percentage 2	Reading 3	Percantage 3
0	1.7233	100.017	1.5685	99.9681	2.9423	100.01
1	1.2449	72.2519	1.3099	83.4863	2.5592	86.9884
2	0.8593	49.8723	1.1334	72.2371	2.1509	73.1101
3	0.4273	24.7998	1.0142	64.6399	1.8417	62.6003
4	0.2833	16.4423	0.9151	58.3238	1.6115	54.7757
5	0.1239	7.19095	0.7525	47.9605	1.3141	44.6669
6	0.079	4.58503	0.6457	41.1536	1.0704	36.3834
7	0.0573	3.32559	0.5574	35.5258	0.8183	27.8144
8	0.0372	2.15902	0.4211	26.8388	0.568	19.3066
9	0.031	1.79919	0.4088	26.0548	0.3411	11.5942
10	0.0294	1.70633	0.2446	15.5895	0.1865	6.33923
11	0.0449	2.60592	0.2183	13.9133	0.0991	3.36846
12	0.0248	1.43935	0.24	15.2964	0.0807	2.74303
13	0.0248	1.43935	0.144	9.17782	0.0655	2.22638
14	0.0511	2.96576	0.1533	9.77055	0.0605	2.05642
15	0.0186	1.07951	0.0898	5.72339	0.0555	1.88647
16	0.0341	1.97911	0.0929	5.92097	0.0605	2.05642
17	0.0217	1.25943	0.0728	4.6399	0.0622	2.11421
18	0.0232	1.34649	0.0341	2.17336	0.0521	1.7709
19	0.0325	1.88624	0.0434	2.76609	0.0504	1.71312
20	0.0449	2.60592	0.0681	4.34034	0.0555	1.88647
21	0.0372	2.15902	0.0434	2.76609	0.0538	1.82869
22	0.0325	1.88624	0.0372	2.37094	0.0487	1.65534
23	0.0232	1.34649	0.0325	2.07138	0.0622	2.11421
24	0.0232	1.34649	0.031	1.97578	0.0588	1.99864
25	0.0341	1.97911	0.031	1.97578	0.0555	1.88647
26	0.031	1.79919	0.0279	1.7782	0.0622	2.11421
27	0.0434	2.51886	0.0248	1.58062	0.0571	1.94086
28	0.017	0.986651	0.031	1.97578	0.0571	1.94086
29	0.031	1.79919	0.0356	2.26896	0.0571	1.94086
30	0.031	1.79919	0.0372	2.37094	0.0605	2.05642
31	0.0279	1.61927	0.0279	1.7782	0.0471	1.60095
32	0.0248	1.43935	0.0279	1.7782	0.0538	1.82869
33	0.0124	0.719675	0.0434	2.76609	0.0571	1.94086
34	0.0155	0.899594	0.0294	1.8738	0.0571	1.94086
35	0.0279	1.61927	0.031	1.97578	0.0504	1.71312
36	0.0356	2.06616	0.0279	1.7782	0.0588	1.99864
37	0.0124	0.719675	0.031	1.97578	0.0521	1.7709
38	0.0201	1.16657	0.0279	1.7782	0.0588	1.99864
39	0.0217	1.25943	0.0325	2.07138	0.0487	1.65534
40	0.0217	1.25943	0.0387	2.46654	0.0555	1.88647
41	0.048	2.78584	0.0356	2.26896	0.0521	1.7709
42	0.0248	1.43935	0.0387	2.46654	0.0504	1.71312
43	0.0279	1.61927	0.0279	1.7782	0.0471	1.60095
44	0.017	0.986651	0.0341	2.17336	0.0639	2.17199
45	0.0217	1.25943	0.0294	1.8738	0.0555	1.88647
46	0.0434	2.51886	0.0248	1.58062	0.0504	1.71312
47	0.0248	1.43935	0.0341	2.17336	0.0555	1.88647
48	0.031	1.79919	0.0372	2.37094	0.0487	1.65534
49	0.0279	1.61927	0.0403	2.56851	0.0471	1.60095
50	0.0248	1.43935	0.0294	1.8738	0.0471	1.60095
51	0.0217	1.25943	0.0403	2.56851	0.0487	1.65534
52	0.0279	1.61927	0.0666	4.24474	0.0521	1.7709
53	0.0279	1.61927	0.0759	4.83748	0.0571	1.94086
54	0.0263	1.52641	0.0434	2.76609	0.0521	1.7709
55	0.0232	1.34649	0.0712	4.53792	0.0504	1.71312
56	0.0526	3.05281	0.0464	2.9573	0.0538	1.82869
57	0.0232	1.34649	0.0372	2.37094	0.0504	1.71312
58	0.0418	2.426	0.0464	2.9573	0.0454	1.54317
59	0.0201	1.16657	0.0356	2.26896	0.0571	1.94086
60	0.0232	1.34649	0.0387	2.46654	0.0605	2.05642

## Sheet: NEUROTOXIC NS 10UG
Inducer	Pre- Contraction (g)			Inducer	Post- Contraction (g)				Inducer	Response (% change from initial response)
	Reading 1	Reading 2	Reading 3		Reading 1	Reading 2	Reading 3			Reading 1	Reading 2	Reading 3
ACH	3.1865	1.779	2.082	ACH	0.0635	0.0573	0.1563		ACH	2.00816	3.22091	7.5072
CCH	2.4742	1.3873	0.7478	CCH	0.0991	0.0666	0.2554		CCH	3.99757	4.7801	34.1711
KCL	3.6726	3.3057	3.4532	KCL	1.0188	1.3037	0.8721		KCL	27.7484	39.4434	25.2505
Time (min)	Twitching (g)
	Reading 1	percentage 1	Reading 2	percentage 2	Reading 3	Percantage 3
0	2.3581	100.004	2.0438	99.9902	1.7762	100.011
1	2.1924	92.9771	2.033	99.4618	1.8535	104.364
2	1.9292	81.8151	1.9215	94.0068	1.9946	112.309
3	1.793	76.039	1.6397	80.2202	1.8367	103.418
4	1.6273	69.0119	1.4833	72.5685	1.6921	95.2759
5	1.3935	59.0967	1.3068	63.9335	1.5174	85.4392
6	1.1876	50.3647	1.1566	56.5851	1.3544	76.2613
7	1.025	43.469	0.6875	33.635	1.2771	71.9088
8	0.8206	34.8007	0.3406	16.6634	1.0906	61.4077
9	0.6534	27.7099	0.2446	11.9667	0.9746	54.8761
10	0.5017	21.2765	0.2694	13.18	0.9175	51.661
11	0.3344	14.1815	0.2617	12.8033	0.8536	48.0631
12	0.2446	10.3732	0.2431	11.8933	0.7864	44.2793
13	0.1873	7.94317	0.2322	11.3601	0.7242	40.777
14	0.175	7.42154	0.2028	9.92172	0.6587	37.089
15	0.1393	5.90755	0.1997	9.77006	0.5764	32.455
16	0.127	5.38592	0.1889	9.24168	0.5276	29.7072
17	0.0929	3.93978	0.1827	8.93836	0.4789	26.9651
18	0.096	4.07125	0.1672	8.18004	0.3764	21.1937
19	0.0929	3.93978	0.1409	6.89335	0.3041	17.1227
20	0.0944	4.00339	0.1424	6.96673	0.2521	14.1948
21	0.0914	3.87617	0.1239	6.06164	0.2067	11.6385
22	0.0759	3.21883	0.1208	5.90998	0.1848	10.4054
23	0.0821	3.48176	0.1037	5.07339	0.1781	10.0282
24	0.0852	3.61323	0.0867	4.24168	0.1563	8.80068
25	0.0852	3.61323	0.0774	3.78669	0.1344	7.56757
26	0.0759	3.21883	0.0712	3.48337	0.1227	6.90878
27	0.0681	2.88804	0.0526	2.57339	0.1042	5.86712
28	0.0666	2.82443	0.0588	2.87671	0.0958	5.39414
29	0.0635	2.69296	0.0495	2.42172	0.1059	5.96284
30	0.065	2.75657	0.0418	2.04501	0.1243	6.99887
31	0.0697	2.95589	0.0403	1.97162	0.0991	5.57995
32	0.065	2.75657	0.017	0.831703	0.1025	5.7714
33	0.0728	3.08736	0.0325	1.59002	0.1092	6.14865
34	0.0619	2.62511	0.0294	1.43836	0.0975	5.48986
35	0.0604	2.56149	0.0201	0.983366	0.084	4.72973
36	0.0588	2.49364	0.0217	1.06164	0.0941	5.29842
37	0.0588	2.49364	0.0232	1.13503	0.0857	4.82545
38	0.0557	2.36217	0.0155	0.758317	0.0941	5.29842
39	0.0588	2.49364	0.0341	1.6683	0.0907	5.10698
40	0.0588	2.49364	0.0217	1.06164	0.0924	5.2027
41	0.0511	2.16709	0.0186	0.90998	0.0907	5.10698
42	0.0495	2.09924	0.0279	1.36497	0.1025	5.7714
43	0.0495	2.09924	0.0263	1.28669	0.0991	5.57995
44	0.0495	2.09924	0.0279	1.36497	0.0941	5.29842
45	0.0619	2.62511	0.0186	0.90998	0.1008	5.67568
46	0.048	2.03562	0.0201	0.983366	0.0991	5.57995
47	0.0511	2.16709	0.0186	0.90998	0.0991	5.57995
48	0.0526	2.2307	0.0217	1.06164	0.0924	5.2027
49	0.048	2.03562	0.0232	1.13503	0.1042	5.86712
50	0.0604	2.56149	0.0201	0.983366	0.0975	5.48986
51	0.0495	2.09924	0.0186	0.90998	0.1042	5.86712
52	0.0418	1.77269	0.0248	1.21331	0.0991	5.57995
53	0.0341	1.44614	0.0186	0.90998	0.1109	6.24437
54	0.0372	1.57761	0.0201	0.983366	0.1008	5.67568
55	0.0341	1.44614	0.017	0.831703	0.1025	5.7714
56	0.0557	2.36217	0.0155	0.758317	0.1092	6.14865
57	0.0356	1.50975	0.017	0.831703	0.1042	5.86712
58	0.0511	2.16709	0.0232	1.13503	0.1075	6.05293
59	0.0372	1.57761	0.0186	0.90998	0.1075	6.05293
60	0.0356	1.50975	0.0232	1.13503	0.1227	6.90878

## Sheet: NEUROTOXIC NS 5UG
Inducer	Pre- Contraction (g)			Inducer	Post- Contraction (g)				Inducer	Response (% change from initial response)
	Reading 1	Reading 2	Reading 3		Reading 1	Reading 2	Reading 3			Reading 1	Reading 2	Reading 3
ACH	1.2154	2.4903	3.7129	ACH	0.0821	0.0907	0.065		ACH	6.72428	3.63052	1.7533
CCH	0.8284	2.8936	3.5643	CCH	0.065	0.1277	0.0821		CCH	7.80193	4.4264	2.29517
KCL	1.5127	4.5975	4.5691	KCL	1.1396	2.7373	3.2422		KCL	75.3404	59.5433	70.9586
Time (min)	Twitching (g)
	Reading 1	percentage 1	Reading 2	percentage 2	Reading 3	Percantage 3
0	2.033	100	3.8279	99.9974	3.7098	99.9946
1	2.0515	100.91	3.8615	100.875	3.8399	103.501
2	2.0283	99.7688	3.7741	98.592	3.7485	101.038
3	2.0035	98.5489	3.633	94.906	3.6757	99.0755
4	1.9478	95.8091	3.4515	90.1646	3.603	97.1159
5	1.9029	93.6006	3.2969	86.1259	3.5828	96.5714
6	1.8317	90.0984	3.1608	82.5705	3.5116	94.6523
7	1.7852	87.8111	2.6819	70.0601	3.4497	92.9838
8	1.7125	84.2351	2.529	66.0658	3.3986	91.6065
9	1.6335	80.3492	2.4601	64.2659	3.3258	89.6442
10	1.5917	78.2932	2.5273	66.0214	3.1725	85.5121
11	1.5483	76.1584	2.4281	63.43	3.1183	84.0512
12	1.4818	72.8874	2.2635	59.1301	2.9713	80.0889
13	1.4477	71.21	1.966	51.3584	2.8598	77.0836
14	1.3997	68.849	1.7728	46.3114	2.7467	74.035
15	1.3517	66.4879	1.6787	43.8532	2.6167	70.531
16	1.296	63.7482	1.6064	41.9645	2.4696	66.566
17	1.2603	61.9921	1.551	40.5172	2.3101	62.2668
18	1.2108	59.5573	1.5594	40.7367	2.1615	58.2615
19	1.1566	56.8913	1.514	39.5507	2.0283	54.6712
20	1.0916	53.694	1.4939	39.0256	1.8936	51.0404
21	1.0575	52.0167	1.4821	38.7173	1.8007	48.5364
22	1.0049	49.4294	1.4602	38.1452	1.7295	46.6173
23	0.9754	47.9784	1.3645	35.6452	1.683	45.3639
24	0.9135	44.9336	1.3762	35.9509	1.6211	43.6954
25	0.8702	42.8037	1.3661	35.687	1.5623	42.1105
26	0.8206	40.364	1.3376	34.9425	1.4818	39.9407
27	0.7618	37.4717	1.3191	34.4592	1.4291	38.5202
28	0.7231	35.5681	1.2284	32.0899	1.3904	37.4771
29	0.6797	33.4333	1.2368	32.3093	1.3409	36.1429
30	0.6085	29.9311	1.183	30.9039	1.2789	34.4717
31	0.5574	27.4176	1.141	29.8067	1.2015	32.3854
32	0.4986	24.5253	1.1175	29.1928	1.1628	31.3423
33	0.4506	22.1643	1.0771	28.1374	1.0653	28.7143
34	0.415	20.4132	1.0318	26.954	1.0204	27.504
35	0.3453	16.9848	0.9847	25.7236	0.9321	25.124
36	0.305	15.0025	0.9612	25.1097	0.8748	23.5795
37	0.257	12.6414	0.9477	24.7571	0.8237	22.2022
38	0.2199	10.8165	0.8587	22.4321	0.7525	20.283
39	0.1873	9.21299	0.8284	21.6405	0.7169	19.3235
40	0.1502	7.3881	0.7814	20.4127	0.6611	17.8194
41	0.1301	6.39941	0.7545	19.71	0.61	16.442
42	0.1037	5.10084	0.7427	19.4018	0.5512	14.8571
43	0.0883	4.34333	0.6974	18.2184	0.4955	13.3558
44	0.0217	1.06739	0.6402	16.7241	0.4506	12.1456
45	0.0526	2.58731	0.5915	15.4519	0.4041	10.8922
46	0.0248	1.21987	0.5428	14.1797	0.3793	10.2237
47	0.0449	2.20856	0.5024	13.1243	0.3437	9.26415
48	0.0217	1.06739	0.4655	12.1604	0.3112	8.38814
49	0.0248	1.21987	0.4067	10.6243	0.2864	7.71968
50	0.0217	1.06739	0.4117	10.755	0.2632	7.09434
51	0.0217	1.06739	0.3697	9.65778	0.2508	6.76011
52	0.0232	1.14117	0.284	7.41902	0.2168	5.84367
53	0.0217	1.06739	0.2806	7.3302	0.2059	5.54987
54	0.0232	1.14117	0.2571	6.7163	0.1858	5.00809
55	0.031	1.52484	0.2201	5.74974	0.1781	4.80054
56	0.0217	1.06739	0.1832	4.78579	0.1688	4.54987
57	0.0201	0.988687	0.158	4.12748	0.1765	4.75741
58	0.0186	0.914904	0.1395	3.6442	0.1502	4.04852
59	0.0232	1.14117	0.1277	3.33595	0.0728	1.96226
60	0.0232	1.14117	0.1143	2.98589	0.0325	0.876011

## Sheet: NEUROTOXIC NK 30UG
Inducer	Pre- Contraction (g)			Inducer	Post- Contraction (g)				Inducer	Response (% change from initial response)
	Reading 1	Reading 2	Reading 3		Reading 1	Reading 2	Reading 3			Reading 1	Reading 2	Reading 3
ACH	1.8434	2.0794	2.2853	ACH	0.0672	0.0991	0.0666		ACH	3.62453	4.74747	2.90153
CCH	4.0312	2.5083	3.1741	CCH	0.1294	0.1301	0.0759		CCH	3.20516	5.17544	2.38815
KCL	3.4969	1.1458	2.7762	KCL	0.9914	0.3035	0.271		KCL	28.3529	26.5009	9.75504
Time (min)	Twitching (g)
	Reading 1	percentage 1	Reading 2	percentage 2	Reading 3	Percantage 3
0	2.1811	100.005	2.7405	99.9818	2.3566	99.983
1	1.9207	88.0651	2.4944	91.0033	2.1119	89.6012
2	1.5863	72.7327	1.9137	69.8176	1.6397	69.5672
3	1.3611	62.4072	1.409	51.4046	1.2526	53.1438
4	1.2065	55.3187	1.1117	40.5582	0.9909	42.0407
5	1.1023	50.541	0.9213	33.6118	0.8438	35.7997
6	0.978	44.8418	0.7107	25.9285	0.7138	30.2843
7	0.8536	39.138	0.5868	21.4082	0.5837	24.7645
8	0.6335	29.0463	0.4459	16.2678	0.4413	18.723
9	0.4806	22.0358	0.305	11.1273	0.3267	13.8608
10	0.3949	18.1064	0.2245	8.19044	0.2431	10.314
11	0.3092	14.177	0.1719	6.27143	0.1951	8.27747
12	0.2386	10.9399	0.1657	6.04524	0.1192	5.05728
13	0.2184	10.0138	0.1161	4.23568	0.0774	3.28384
14	0.1714	7.85878	0.0991	3.61547	0.0573	2.43106
15	0.1546	7.08849	0.0975	3.5571	0.0372	1.57828
16	0.1361	6.24026	0.0573	2.09048	0.0232	0.984302
17	0.1311	6.011	0.0604	2.20358	0.0232	0.984302
18	0.1143	5.24072	0.079	2.88216	0.0279	1.18371
19	0.1059	4.85557	0.0666	2.42977	0.0294	1.24735
20	0.1075	4.92893	0.0635	2.31667	0.0248	1.05218
21	0.1059	4.85557	0.0635	2.31667	0.0232	0.984302
22	0.1092	5.00688	0.0542	1.97738	0.031	1.31523
23	0.1075	4.92893	0.0464	1.69281	0.031	1.31523
24	0.1025	4.69968	0.0526	1.91901	0.0217	0.920662
25	0.1143	5.24072	0.0526	1.91901	0.0248	1.05218
26	0.1025	4.69968	0.0712	2.59759	0.0232	0.984302
27	0.1042	4.77762	0.0511	1.86428	0.0201	0.852779
28	0.1042	4.77762	0.048	1.75119	0.0217	0.920662
29	0.0941	4.31453	0.0464	1.69281	0.0201	0.852779
30	0.0823	3.7735	0.0495	1.80591	0.0217	0.920662
31	0.0823	3.7735	0.0526	1.91901	0.031	1.31523
32	0.0891	4.08528	0.0557	2.03211	0.0248	1.05218
33	0.0706	3.23705	0.0495	1.80591	0.031	1.31523
34	0.0588	2.69601	0.0557	2.03211	0.0279	1.18371
35	0.0588	2.69601	0.0588	2.1452	0.0217	0.920662
36	0.0504	2.31087	0.0542	1.97738	0.0279	1.18371
37	0.0386	1.76983	0.048	1.75119	0.0217	0.920662
38	0.0319	1.46263	0.0604	2.20358	0.0248	1.05218
39	0.0336	1.54058	0.0449	1.63809	0.0232	0.984302
40	0.0302	1.38469	0.0511	1.86428	0.0356	1.51039
41	0.0319	1.46263	0.048	1.75119	0.0279	1.18371
42	0.0353	1.61852	0.0511	1.86428	0.0248	1.05218
43	0.0302	1.38469	0.0526	1.91901	0.0279	1.18371
44	0.0319	1.46263	0.0464	1.69281	0.0279	1.18371
45	0.0336	1.54058	0.0526	1.91901	0.0279	1.18371
46	0.0319	1.46263	0.0495	1.80591	0.031	1.31523
47	0.0302	1.38469	0.0557	2.03211	0.0325	1.37887
48	0.0319	1.46263	0.048	1.75119	0.0325	1.37887
49	0.0302	1.38469	0.0464	1.69281	0.0232	0.984302
50	0.0403	1.84778	0.0991	3.61547	0.0294	1.24735
51	0.0336	1.54058	0.0418	1.52499	0.031	1.31523
52	0.0353	1.61852	0.0852	3.10835	0.0294	1.24735
53	0.0403	1.84778	0.0449	1.63809	0.0248	1.05218
54	0.0252	1.15543	0.0434	1.58336	0.0341	1.44675
55	0.0319	1.46263	0.0418	1.52499	0.0232	0.984302
56	0.0286	1.31133	0.0418	1.52499	0.0325	1.37887
57	0.0353	1.61852	0.0434	1.58336	0.0232	0.984302
58	0.0302	1.38469	0.0511	1.86428	0.048	2.03649
59	0.0319	1.46263	0.048	1.75119	0.0356	1.51039
60	0.0336	1.54058	0.048	1.75119	0.0201	0.852779

## Sheet: NEUROTOXIC NK 10UG
Inducer	Pre- Contraction (g)			Inducer	Post- Contraction (g)				Inducer	Response (% change from initial response)
	Reading 1	Reading 2	Reading 3		Reading 1	Reading 2	Reading 3			Reading 1	Reading 2	Reading 3
ACH	0.5884	0.5574	3.2221	ACH	0.079	0.1471	0.0232		ACH	13.3673	26.3375	0.716946
CCH	4.3229	2.273	3.5782	CCH	1.7914	0.1316	0.0372		CCH	41.4411	5.78971	1.0341
KCL	5.6917	3.6974	2.5315	KCL	2.7018	0.2648	0.6317		KCL	47.4719	7.15174	24.9684
Time (min)	Twitching (g)
	Reading 1	percentage 1	Reading 2	percentage 2	Reading 3	Percantage 3
0	4.5382	100.004	2.6492	100.008	4.2873	100.007
1	4.3338	95.5002	2.3349	88.1427	4.2719	99.6478
2	3.9792	87.6862	2.0701	78.1465	4.0504	94.481
3	3.4667	76.3927	1.8038	68.0936	3.8368	89.4985
4	3.0131	66.3971	1.1241	42.4349	3.5968	83.9002
5	2.6105	57.5253	1.0436	39.396	3.3893	79.0599
6	2.2311	49.1648	0.8299	31.3288	3.1911	74.4367
7	1.9555	43.0917	0.6054	22.8539	3.0254	70.5715
8	1.7248	38.0079	0.5187	19.581	2.8799	67.1775
9	1.5267	33.6426	0.4599	17.3613	2.7344	63.7835
10	1.2991	28.6271	0.3128	11.8082	2.6213	61.1453
11	1.0854	23.918	0.2833	10.6946	2.53	59.0156
12	0.881	19.4138	0.1843	6.95734	2.4355	56.8113
13	0.72	15.866	0.1471	5.55304	2.3086	53.8512
14	0.5667	12.4879	0.1223	4.61684	2.2095	51.5395
15	0.4211	9.27942	0.0557	2.10268	2.1088	49.1906
16	0.3066	6.75628	0.0743	2.80483	2.0345	47.4574
17	0.2137	4.70912	0.0619	2.33673	1.9524	45.5423
18	0.1486	3.27457	0.0635	2.39713	1.8085	42.1857
19	0.096	2.11547	0.0542	2.04606	1.6211	37.8143
20	0.0619	1.36404	0.0588	2.21971	1.4353	33.4803
21	0.048	1.05773	0.065	2.45376	1.2805	29.8694
22	0.0279	0.614808	0.0573	2.16308	1.1009	25.68
23	0.0217	0.478184	0.0728	2.74821	1.0312	24.0541
24	0.0232	0.511238	0.0573	2.16308	0.9166	21.3809
25	0.0186	0.409872	0.0573	2.16308	0.8175	19.0693
26	0.0263	0.57955	0.0526	1.98565	0.7262	16.9396
27	0.0139	0.306302	0.0604	2.28011	0.6658	15.5307
28	0.0201	0.442926	0.0681	2.57078	0.6193	14.446
29	0.0124	0.273248	0.0557	2.10268	0.6023	14.0495
30	0.017	0.374614	0.0495	1.86863	0.562	13.1094
31	0.0139	0.306302	0.0511	1.92903	0.5435	12.6779
32	0.017	0.374614	0.0557	2.10268	0.4862	11.3413
33	0.017	0.374614	0.0526	1.98565	0.4599	10.7278
34	0.0108	0.23799	0.0557	2.10268	0.4289	10.0047
35	0.0294	0.647862	0.0542	2.04606	0.3995	9.31887
36	0.0139	0.306302	0.0526	1.98565	0.3855	8.9923
37	0.0155	0.34156	0.0495	1.86863	0.3917	9.13693
38	0.031	0.68312	0.0495	1.86863	0.3515	8.19921
39	0.0139	0.306302	0.0495	1.86863	0.3515	8.19921
40	0.0263	0.57955	0.0511	1.92903	0.3174	7.40378
41	0.0139	0.306302	0.048	1.812	0.2895	6.75297
42	0.0155	0.34156	0.0511	1.92903	0.2911	6.7903
43	0.0201	0.442926	0.0495	1.86863	0.257	5.99487
44	0.0356	0.784487	0.0542	2.04606	0.2338	5.4537
45	0.0341	0.751432	0.048	1.812	0.2106	4.91253
46	0.0294	0.647862	0.0434	1.63835	0.1966	4.58596
47	0.0403	0.888056	0.0434	1.63835	0.1827	4.26172
48	0.0155	0.34156	0.0526	1.98565	0.1719	4.0098
49	0.0232	0.511238	0.0434	1.63835	0.1579	3.68323
50	0.0155	0.34156	0.0403	1.52133	0.1254	2.92512
51	0.0232	0.511238	0.0619	2.33673	0.1192	2.7805
52	0.017	0.374614	0.0542	2.04606	0.1022	2.38395
53	0.0495	1.09079	0.0464	1.7516	0.1022	2.38395
54	0.0464	1.02248	0.0434	1.63835	0.0929	2.16702
55	0.0449	0.989423	0.0495	1.86863	0.0805	1.87777
56	0.0418	0.921111	0.0403	1.52133	0.0666	1.55353
57	0.0356	0.784487	0.0403	1.52133	0.0619	1.4439
58	0.0325	0.716175	0.0387	1.46093	0.0449	1.04735
59	0.0356	0.784487	0.0418	1.57795	0.0495	1.15465
60	0.0356	0.784487	0.0387	1.46093	0.0279	0.650805

## Sheet: NEUROTOXIC NK 5UG
Inducer	Pre- Contraction (g)			Inducer	Post- Contraction (g)				Inducer	Response (% change from initial response)
	Reading 1	Reading 2	Reading 3		Reading 1	Reading 2	Reading 3			Reading 1	Reading 2	Reading 3
ACH	0.7215	0.3917	1.906	ACH	0.1161	0.1734	0.1393		ACH	16.1496	44.3112	7.3085
CCH	3.8693	3.6773	2.1104	CCH	0.2415	0.2028	0.1332		CCH	6.23417	5.50721	6.29384
KCL	3.2654	2.9697	2.307	KCL	2.931	1.3579	1.6087		KCL	89.758	45.7306	69.7313
Time (min)	Twitching (g)
	Reading 1	percentage 1	Reading 2	percentage 2	Reading 3	Percantage 3
0	3.6711	100.003	4.5072	100.004	3.9792	100.005
1	3.6757	100.128	4.4762	99.3166	4.0179	100.978
2	3.5968	97.9788	4.1929	93.0308	3.8941	97.8663
3	3.5085	95.5734	3.891	86.3324	3.7237	93.5838
4	3.3769	91.9886	3.5766	79.3566	3.4915	87.7482
5	3.2314	88.0251	3.2856	72.8999	3.2918	82.7293
6	3.0626	83.4269	2.979	66.0972	3.0533	76.7354
7	2.9387	80.0518	2.7204	60.3594	2.8242	70.9776
8	2.7669	75.3718	2.5377	56.3057	2.6074	65.529
9	2.6244	71.4901	2.3411	51.9436	2.4526	61.6386
10	2.5393	69.1719	2.1754	48.2671	2.3008	57.8236
11	2.4092	65.6279	2.0159	44.7282	2.2157	55.6848
12	2.2915	62.4217	1.8735	41.5687	2.1073	52.9605
13	2.2002	59.9346	1.7419	38.6488	2.0562	51.6763
14	2.1073	57.404	1.6087	35.6934	1.9819	49.809
15	2.0113	54.7889	1.4833	32.911	1.8843	47.3561
16	1.8921	51.5418	1.3594	30.162	1.8007	45.2551
17	1.7899	48.7578	1.2603	27.9632	1.7713	44.5162
18	1.6908	46.0583	1.1659	25.8686	1.7248	43.3476
19	1.6056	43.7374	1.0823	24.0138	1.7016	42.7645
20	1.5189	41.3756	0.9878	21.917	1.6288	40.9349
21	1.4043	38.2539	0.8996	19.9601	1.553	39.0299
22	1.3331	36.3144	0.8082	17.9321	1.4771	37.1224
23	1.2541	34.1624	0.7138	15.8376	1.4369	36.1121
24	1.152	31.3811	0.61	13.5345	1.4183	35.6446
25	1.042	28.3846	0.562	12.4695	1.3145	33.0359
26	0.9553	26.0229	0.4599	10.2041	1.2944	32.5308
27	0.8469	23.07	0.3933	8.72643	1.2557	31.5582
28	0.7587	20.6674	0.3391	7.52385	1.1922	29.9623
29	0.6472	17.6301	0.2833	6.28578	1.1427	28.7183
30	0.5605	15.2683	0.2322	5.15199	1.0622	26.6951
31	0.4862	13.2443	0.2028	4.49967	1.0358	26.0317
32	0.4088	11.1359	0.1332	2.9554	1.025	25.7602
33	0.3282	8.94034	0.1084	2.40515	0.9816	24.6695
34	0.2833	7.71724	0.0743	1.64855	0.912	22.9203
35	0.223	6.07464	0.0511	1.13379	0.8779	22.0633
36	0.1719	4.68265	0.0403	0.894165	0.8593	21.5959
37	0.1239	3.3751	0.0356	0.789882	0.768	19.3013
38	0.0898	2.4462	0.0511	1.13379	0.7122	17.899
39	0.0712	1.93953	0.0356	0.789882	0.6998	17.5873
40	0.0604	1.64533	0.0356	0.789882	0.6642	16.6926
41	0.031	0.844457	0.0372	0.825383	0.6302	15.8382
42	0.031	0.844457	0.0403	0.894165	0.6162	15.4863
43	0.031	0.844457	0.0387	0.858664	0.5636	14.1644
44	0.0325	0.885317	0.0372	0.825383	0.528	13.2697
45	0.0248	0.675565	0.0387	0.858664	0.4908	12.3348
46	0.0263	0.716426	0.0372	0.825383	0.4211	10.5831
47	0.0279	0.760011	0.048	1.06501	0.3716	9.33903
48	0.0294	0.800872	0.0372	0.825383	0.3453	8.67806
49	0.0263	0.716426	0.0356	0.789882	0.3577	8.9897
50	0.0263	0.716426	0.0341	0.756601	0.3174	7.97688
51	0.0325	0.885317	0.0341	0.756601	0.3236	8.1327
52	0.0294	0.800872	0.0387	0.858664	0.2694	6.77055
53	0.0294	0.800872	0.0341	0.756601	0.2322	5.83564
54	0.0294	0.800872	0.0341	0.756601	0.2152	5.40839
55	0.0279	0.760011	0.0387	0.858664	0.1843	4.63182
56	0.031	0.844457	0.0372	0.825383	0.161	4.04624
57	0.0279	0.760011	0.0387	0.858664	0.1409	3.54109
58	0.0341	0.928902	0.0526	1.16707	0.1301	3.26967
59	0.0279	0.760011	0.0372	0.825383	0.1037	2.60618
60	0.0387	1.05421	0.0356	0.789882	0.0944	2.37246

## Sheet: NEUROTOXIC CONTROL
Inducer	Pre- Contraction (g)			Inducer	Post- Contraction (g)				Inducer	Response (% change from initial response)
	Reading 1	Reading 2	Reading 3		Reading 1	Reading 2	Reading 3			Reading 1	Reading 2	Reading 3
ACH	2.897	2.1122	2.1122	ACH	3.9909	2.5323	2.5676		ACH	137.76	119.891	121.562
CCH	2.734	2.6416	2.6382	CCH	3.5708	2.8365	2.7894		CCH	130.607	107.377	105.732
KCL	3.0532	2.9726	2.9726	KCL	4.09	4.1001	3.9573		KCL	133.96	137.925	133.121
Time (min)	Twitching (g)
	Reading 1	percentage 1	Reading 2	percentage 2	Reading 3	Percantage 3
0	2.9894	100.013	2.2114	100.018	2.1879	99.9954
1	3.0869	103.275	2.1979	99.4075	2.1963	100.379
2	3.0264	101.251	2.3122	104.577	2.3122	105.676
3	3.0919	103.443	2.3156	104.731	2.2971	104.986
4	3.0381	101.643	2.324	105.111	2.324	106.216
5	3.1221	104.453	2.3693	107.16	2.3693	108.286
6	2.981	99.7324	2.3424	105.943	2.3845	108.981
7	3.0079	100.632	2.3559	106.554	2.3559	107.674
8	2.9339	98.1566	2.3727	107.313	2.3727	108.441
9	3.0196	101.024	2.4298	109.896	2.4298	111.051
10	2.9507	98.7186	2.4534	110.963	2.4534	112.13
11	2.9356	98.2134	2.5172	113.849	2.5172	115.046
12	3.0028	100.462	2.5105	113.546	2.5088	114.662
13	2.9659	99.2272	2.4802	112.175	2.4802	113.355
14	2.8634	95.7979	2.5071	113.392	2.5071	114.584
15	3.0045	100.519	2.5071	113.392	2.5071	114.584
16	2.9911	100.07	2.5273	114.306	2.5273	115.507
17	2.8852	96.5273	2.5021	113.166	2.5021	114.356
18	2.8533	95.46	2.5559	115.599	2.5559	116.814
19	2.8533	95.46	2.5458	115.142	2.5458	116.353
20	2.8886	96.641	2.534	114.609	2.534	115.814
21	2.9726	99.4513	2.5407	114.912	2.5407	116.12
22	3.0818	103.105	2.5475	115.219	2.5475	116.431
23	3.1205	104.399	2.5542	115.522	2.5542	116.737
24	3.1524	105.467	2.5811	116.739	2.5811	117.966
25	3.0616	102.429	2.5424	114.989	2.5424	116.197
26	3.223	107.829	2.5206	114.003	2.5206	115.201
27	3.065	102.543	2.5424	114.989	2.5424	116.197
28	3.191	106.758	2.5441	115.066	2.5441	116.275
29	3.3356	111.596	2.5441	115.066	2.5441	116.275
30	3.2583	109.01	2.5525	115.445	2.5525	116.659
31	3.4078	114.011	2.5105	113.546	2.5105	114.739
32	3.2633	109.177	2.5643	115.979	2.5895	118.35
33	3.3944	113.563	2.5626	115.902	2.5441	116.275
34	3.4952	116.935	2.5374	114.763	2.5374	115.969
35	3.4532	115.53	2.5827	116.811	2.5827	118.039
36	3.4801	116.43	2.5693	116.205	2.5693	117.427
37	3.5221	117.835	2.5995	117.571	2.5979	118.734
38	3.4935	116.879	2.5945	117.345	2.5945	118.579
39	3.5893	120.084	2.5542	115.522	2.5542	116.737
40	3.6128	120.87	2.5895	117.119	2.5895	118.35
41	3.5238	117.892	2.5643	115.979	2.5643	117.198
42	3.5994	120.422	2.6029	117.725	2.6029	118.963
43	3.6212	121.151	2.5995	117.571	2.5995	118.807
44	3.717	124.356	2.5844	116.888	2.5844	118.117
45	3.8195	127.785	2.5995	117.571	2.5995	118.807
46	3.68	123.118	2.5676	116.128	2.5676	117.349
47	3.8313	128.18	2.6029	117.725	2.6029	118.963
48	3.7758	126.323	2.6147	118.259	2.6147	119.502
49	3.6095	120.759	2.6399	119.398	2.6399	120.654
50	3.6363	121.656	2.5794	116.662	2.5794	117.888
51	3.796	126.999	2.6416	119.475	2.6416	120.731
52	3.6498	122.108	2.6348	119.168	2.6348	120.42
53	3.7019	123.851	2.6483	119.778	2.6483	121.037
54	3.8649	129.304	2.6449	119.625	2.6449	120.882
55	3.7355	124.975	2.6836	121.375	2.6836	122.651
56	3.7624	125.875	2.6449	119.625	2.6449	120.882
57	3.6431	121.884	2.6432	119.548	2.6432	120.804
58	3.7674	126.042	2.702	122.207	2.702	123.492
59	3.7254	124.637	2.6852	121.447	2.6852	122.724
60	3.5994	120.422	2.6533	120.005	2.6533	121.266
