# Supplementary material for: In Vitro neurotoxicity and myotoxicity of Malaysian Naja sumatrana and Naja kaouthia venoms: Neutralization by monovalent and Neuro Polyvalent Antivenoms from Thailand
Source: PLoS One. 2022 Sep 12;17(9):e0274488. doi: 10.1371/journal.pone.0274488 (PMC9467353; doi:10.1371/journal.pone.0274488)
Supplement: S2 File — (XLSX) [file pone.0274488.s003.xlsx]

## Sheet: NEUROTOXIC CAV+NS
Inducer	Pre- Contraction (g)			Inducer	Post- Contraction (g)				Inducer	Response (% change from initial response)
	Reading 1	Reading 2	Reading 3		Reading 1	Reading 2	Reading 3			Reading 1	Reading 2	Reading 3
ACH	1.9137	1.9408	2.087	ACH	0.5357	0.447	0.9595		ACH	28.0042	23.0397	45.9751
CCH	3.4497	2.5592	1.5678	CCH	1.2278	0.3562	0.8856		CCH	35.5971	13.9117	56.4923
KCL	4.4158	1.43	2.9978	KCL	0.7602	0.4352	1.4619		KCL	17.2192	30.4336	48.7692
Time (min)	Twitching (g)
	Reading 1	percentage 1	Reading 2	percentage 2	Reading 3	Percantage 3
0	4.4236	99.991	Reading 3	percentage 3	reading 4	Percentage 4
1	4.4871	101.426	4.0548	99.9951	4.0726	99.9902
2	4.436	100	4.0329	99.455	4.0346	99.0572
3	4.3121	97.4706	3.9186	96.6363	4.0814	100.206
4	4.1898	94.7061	3.8918	95.9753	4.0697	99.919
5	4.0737	91.8327	3.8111	93.9852	4.0609	99.7029
6	3.9498	89.2812	3.7439	92.328	4.099	100.638
7	3.8925	87.986	3.7422	92.2861	4.0697	99.919
8	3.8352	86.4563	3.68	90.7522	4.0858	100.314
9	3.8228	86.4105	3.6649	90.3798	4.0931	100.493
10	3.8213	86.3766	3.6531	90.0888	4.0712	99.9558
11	3.7888	85.4103	3.6447	89.8816	4.0697	99.919
12	3.7609	85.0113	3.5842	88.3896	4.0697	99.919
13	3.7547	84.8712	3.6095	89.0136	4.0566	99.5973
14	3.7532	84.6078	3.5221	86.8582	4.0478	99.3813
15	3.747	84.6971	3.5876	88.4735	4.0712	99.9558
16	3.7532	84.8373	3.4599	85.3243	4.0448	99.3076
17	3.7532	84.6078	3.4112	84.1233	4.039	99.1652
18	3.7454	84.6609	3.3826	83.418	4.058	99.6317
19	3.7686	85.1854	3.3339	82.217	4.039	99.1652
20	3.7563	84.6776	3.3641	82.9618	4.0009	98.2298
21	3.7872	85.6058	3.2801	80.8903	4.0375	99.1284
22	3.7965	85.816	3.2347	79.7707	4.0405	99.2021
23	3.8012	85.6898	3.1994	78.9001	4.02	98.6987
24	3.8213	86.3766	3.1608	77.9482	4.0302	98.9492
25	3.8414	86.8309	3.0953	76.3329	3.998	98.1586
26	3.843	86.6321	3.0415	75.0062	3.9907	97.9794
27	3.8182	86.3065	3.023	74.5499	3.9687	97.4392
28	3.8321	86.6207	2.9911	73.7633	3.9775	97.6553
29	3.8569	86.9454	2.9457	72.6436	3.9673	97.4049
30	3.8584	87.2152	2.8953	71.4007	3.9717	97.5129
31	3.8538	87.1112	2.8852	71.1517	3.9366	96.6511
32	3.8445	86.6659	2.8264	69.7016	3.919	96.219
33	3.8259	86.4806	2.7961	68.9544	3.9	95.7525
34	3.8244	86.4467	2.7894	68.7891	3.9322	96.5431
35	3.7826	85.2705	2.7659	68.2096	3.8663	94.9251
36	3.747	84.6971	2.6785	66.0543	3.9	95.7525
37	3.7516	84.8011	2.6819	66.1381	3.8327	94.1002
38	3.716	83.7692	2.6634	65.6819	3.8429	94.3506
39	3.6835	83.2618	2.6147	64.4809	3.8312	94.0633
40	3.6355	82.1768	2.6281	64.8113	3.8209	93.8105
41	3.6123	81.4315	2.5878	63.8175	3.7902	93.0567
42	3.572	80.7414	2.5895	63.8594	3.7609	92.3373
43	3.5039	79.2021	2.5693	63.3613	3.7712	92.5902
44	3.4977	78.8481	2.5391	62.6165	3.7551	92.1949
45	3.4652	78.3273	2.5743	63.4846	3.7536	92.1581
46	3.4203	77.3124	2.5693	63.3613	3.7624	92.3742
47	3.3692	75.9513	2.5256	62.2836	3.7741	92.6614
48	3.3289	75.2464	2.5794	63.6104	3.7536	92.1581
49	3.2964	74.5118	2.4634	60.7497	3.7331	91.6548
50	3.25	73.2642	2.5273	62.3255	3.7287	91.5468
51	3.2081	72.5158	2.4433	60.254	3.7229	91.4044
52	3.1586	71.3969	2.4886	61.3711	3.6966	90.7587
53	3.1276	70.505	2.4567	60.5845	3.6746	90.2185
54	3.1214	70.5561	2.4769	61.0826	3.6614	89.8944
55	3.0858	69.7514	2.4281	59.8792	3.6702	90.1105
56	3.0657	69.1096	2.4248	59.7978	3.6644	89.9681
57	3.0456	68.8427	2.4433	60.254	3.679	90.3265
58	3.0254	68.3861	2.4164	59.5906	3.6629	89.9313
59	3.0131	67.9238	2.4584	60.6264	3.6702	90.1105
60	2.9774	67.3011	2.4029	59.2577	3.6219	88.9246

## Sheet: NEUROTOXIC NPAV+NS
Inducer	Pre- Contraction (g)			Inducer	Post- Contraction (g)				Inducer	Response (% change from initial response)
	Reading 1	Reading 2	Reading 3		Reading 1	Reading 2	Reading 3			Reading 1	Reading 2	Reading 3
ACH	3.5734	4.194	2.9926	ACH	1.8327	1.387	1.0666		ACH	51.2818	33.0711	35.6498
CCH	3.1842	4.7477	1.9565	CCH	1.1988	1.8632	1.5102		CCH	37.6445	39.2481	77.1947
KCL	2.5503	4.9685	2.2408	KCL	0.9893	1.6968	1.04		KCL	38.7843	34.1578	46.4168
Time (min)	Twitching (g)
	Reading 1	percentage 1	Reading 2	percentage 2	Reading 3	Percantage 3
0	Reading 2	percentage 2	Reading 3	percentage 3	Reading 4	Percentage 4
1	4.8136	99.9917	3.929	100	4.4523	100.007
2	4.7964	99.6344	3.9476	100.473	4.5247	101.633
3	4.739	98.442	3.913	99.5928	4.5363	101.894
4	4.663	96.8633	3.9675	100.98	4.5841	102.967
5	4.6186	95.941	3.929	100	4.6247	103.879
6	4.5225	93.9447	3.824	97.3276	4.6174	103.715
7	4.4995	93.467	3.8148	97.0934	4.6536	104.528
8	4.4264	91.9485	3.747	95.3678	4.6754	105.018
9	4.3676	90.727	3.6607	93.1713	4.7029	105.636
10	4.3102	89.5347	3.6248	92.2576	4.7029	105.636
11	4.2499	88.2821	3.6129	91.9547	4.729	106.222
12	4.1954	87.15	3.5876	91.3108	4.7304	106.253
13	4.1266	85.7208	3.5464	90.2622	4.7362	106.384
14	4.0735	84.6178	3.5	89.0812	4.7492	106.676
15	4.062	84.3789	3.4867	88.7427	4.7434	106.545
16	4.0219	83.5459	3.484	88.674	4.7362	106.384
17	3.9975	83.0391	3.4641	88.1675	4.7072	105.732
18	3.9559	82.1749	3.4508	87.829	4.7	105.571
19	3.92	81.4292	3.4269	87.2207	4.6696	104.888
20	3.8741	80.4757	3.4163	86.9509	4.7101	105.797
21	3.8354	79.6718	3.4375	87.4905	4.6725	104.953
22	3.8268	79.4931	3.4495	87.7959	4.6029	103.389
23	3.801	78.9572	3.4588	88.0326	4.5711	102.675
24	3.7608	78.1221	3.4389	87.5261	4.5552	102.318
25	3.7379	77.6464	3.4482	87.7628	4.5363	101.894
26	3.7221	77.3182	3.4694	88.3024	4.516	101.438
27	3.6719	76.2754	3.4548	87.9308	4.4813	100.658
28	3.6633	76.0968	3.48	88.5722	4.419	99.2588
29	3.6662	76.157	3.4375	87.4905	4.3842	98.4771
30	3.636	75.5297	3.4415	87.5923	4.2684	95.876
31	3.6403	75.619	3.4096	86.7804	4.2307	95.0292
32	3.6217	75.2327	3.4309	87.3225	4.1974	94.2812
33	3.6604	76.0366	3.3964	86.4444	4.1815	93.9241
34	3.6317	75.4404	3.4256	87.1876	4.1264	92.6864
35	3.6231	75.2617	3.4189	87.0171	4.1308	92.7853
36	3.616	75.1143	3.395	86.4088	4.0801	91.6465
37	3.6217	75.2327	3.3937	86.3757	4.025	90.4088
38	3.583	74.4287	3.4017	86.5793	3.9932	89.6945
39	3.5715	74.1899	3.3299	84.7518	3.9932	89.6945
40	3.5356	73.4441	3.2795	83.4691	3.9251	88.1649
41	3.5543	73.8326	3.2927	83.805	3.8715	86.9609
42	3.527	73.2655	3.3897	86.2739	3.8454	86.3747
43	3.4969	72.6402	3.2781	83.4334	3.7614	84.4879
44	3.4883	72.4616	3.3074	84.1792	3.7571	84.3913
45	3.4768	72.2227	3.3538	85.3601	3.7759	84.8136
46	3.4826	72.3432	3.31	84.2454	3.7745	84.7821
47	3.4567	71.8052	3.1028	78.9717	3.7585	84.4227
48	3.441	71.479	3.306	84.1435	3.7412	84.0341
49	3.4223	71.0906	3.3379	84.9555	3.7513	84.261
50	3.4209	71.0615	3.3366	84.9224	3.6789	82.6348
51	3.3979	70.5837	3.3711	85.8005	3.7136	83.4142
52	3.385	70.3157	3.3671	85.6987	3.7209	83.5782
53	3.3922	70.4653	3.3631	85.5968	3.6861	82.7965
54	3.3736	70.0789	3.3552	85.3958	3.6832	82.7314
55	3.3606	69.8089	3.3379	84.9555	3.6716	82.4708
56	3.3176	68.9157	3.3618	85.5638	3.6847	82.765
57	3.2889	68.3195	3.2316	82.2499	3.6789	82.6348
58	3.2674	67.8729	3.2489	82.6903	3.6702	82.4394
59	3.2402	67.3079	3.4176	86.984	3.634	81.6262
60	3.21	66.6805	3.2715	83.2655	3.6601	82.2125

## Sheet: NEUROTOXIC KCAV+NS 
Inducer	Pre- Contraction (g)			Inducer	Post- Contraction (g)				Inducer	Response (% change from initial response)
	Reading 1	Reading 2	Reading 3		Reading 1	Reading 2	Reading 3			Reading 1	Reading 2	Reading 3
ACH	3.2469	2.8618	3.0052	ACH	0.065	0.036	0.0447		ACH	2.00493	1.26485	1.48087
CCH	2.2683	2.7817	3.7534	CCH	0.0885	0.0947	0.1706		CCH	3.88889	3.41481	4.53504
KCL	1.9131	3.1193	3.3772	KCL	1.9006	2.2961	2.8206		KCL	99.3466	73.6069	83.5179
Time (min)	Twitching (g)
	Reading 1	percentage 1	Reading 2	percentage 2	Reading 3	Percantage 3
0	2.3236	99.9828	3.0032	100.007	4.3715	99.9886
1	2.3125	99.5052	3.0019	99.9634	4.3127	98.6436
2	2.2559	97.0697	2.9632	98.6747	4.1771	95.5421
3	2.1715	93.438	2.8991	96.5401	4.1072	93.9433
4	2.2006	94.6902	2.7964	93.1202	4.0806	93.3349
5	2.166	93.2014	2.683	89.344	4.054	92.7264
6	2.1688	93.3219	2.4842	82.7239	4.0498	92.6304
7	2.1425	92.1902	2.3828	79.3473	4.0149	91.8321
8	2.1093	90.7616	2.3695	78.9044	4.0219	91.9922
9	2.0706	89.0964	2.4575	81.8348	4.0456	92.5343
10	1.9614	84.3976	2.4789	82.5475	4.1072	93.9433
11	1.9573	84.2212	2.4922	82.9903	4.0806	93.3349
12	1.8398	79.1652	2.4282	80.8591	4.1645	95.2539
13	1.8177	78.2143	2.3655	78.7712	4.1086	93.9753
14	1.8052	77.6764	2.3254	77.4359	4.2008	96.0842
15	1.7721	76.2522	2.2761	75.7942	4.0778	93.2708
16	1.7804	76.6093	2.2467	74.8152	4.2764	97.8134
17	1.7444	75.0602	2.2107	73.6164	4.1589	95.1258
18	1.7347	74.6429	2.1733	72.371	4.1967	95.9904
19	1.7472	75.1807	2.1667	72.1512	4.1827	95.6702
20	1.7126	73.6919	2.16	71.9281	4.1239	94.3253
21	1.6919	72.8012	2.1	69.9301	4.0778	93.2708
22	1.7361	74.7031	2.1093	70.2398	3.9072	89.3687
23	1.7209	74.0491	2.1026	70.0167	3.8736	88.6002
24	1.7016	73.2186	2.0733	69.041	3.7492	85.7548
25	1.6808	72.3236	2.0493	68.2418	3.7184	85.0503
26	1.6794	72.2633	2.0279	67.5291	3.6387	83.2274
27	1.6656	71.6695	1.9999	66.5967	3.524	80.6038
28	1.6504	71.0155	2.0039	66.7299	3.5422	81.0201
29	1.6477	70.8993	1.9879	66.1971	3.4205	78.2365
30	1.6283	70.0645	1.9786	65.8874	3.3996	77.7585
31	1.6076	69.1738	1.9545	65.0849	3.3646	76.9579
32	1.5744	67.7453	1.9292	64.2424	3.4177	78.1725
33	1.5785	67.9217	1.9279	64.1991	3.2849	75.1349
34	1.5523	66.7943	1.9719	65.6643	3.2793	75.0069
35	1.5398	66.2565	1.9532	65.0416	3.1255	71.489
36	1.5937	68.5757	1.9012	63.31	3.1059	71.0407
37	1.5039	64.7117	1.9199	63.9327	3.1045	71.0087
38	1.468	63.167	1.8652	62.1112	3.1632	72.3513
39	1.6283	70.0645	1.8545	61.7549	3.0527	69.8239
40	1.5564	66.9707	1.8345	61.0889	2.9674	67.8728
41	1.5578	67.031	1.8211	60.6427	2.9591	67.683
42	1.515	65.1893	1.8145	60.4229	2.9311	67.0425
43	1.4901	64.1179	1.7971	59.8435	2.8192	64.4831
44	1.4223	61.2005	1.7998	59.9334	2.9758	68.065
45	1.4583	62.7496	1.7904	59.6204	2.8961	66.242
46	1.3823	59.4793	1.7638	58.7346	2.9423	67.2987
47	1.3532	58.2272	1.7451	58.1119	2.8626	65.4758
48	1.4127	60.7874	1.6824	56.024	2.7912	63.8426
49	1.4362	61.7986	1.6784	55.8908	2.8094	64.2589
50	1.4223	61.2005	1.6517	55.0017	2.8122	64.323
51	1.3214	56.8589	1.605	53.4466	2.7353	62.564
52	1.3145	56.562	1.5743	52.4242	2.6668	60.9973
53	1.3422	57.7539	1.5556	51.8015	2.52	57.6395
54	1.2606	54.2427	1.553	51.715	2.5913	59.2704
55	1.3118	56.4458	1.5249	50.7792	2.5311	57.8934
56	1.2122	52.1601	1.5049	50.1132	2.3871	54.5997
57	1.2744	54.8365	1.4876	49.5371	2.485	56.839
58	1.2261	52.7582	1.4662	48.8245	2.3661	54.1194
59	1.2067	51.9234	1.4516	48.3383	2.278	52.1043
60	1.1832	50.9122	1.4222	47.3593	2.2794	52.1363

## Sheet: NEUROTOXIC T90 NS+CAV
Inducer	Pre- Contraction (g)			Inducer	Post- Contraction (g)				Inducer	Response (% change from initial response)
	Reading 1	Reading 2	Reading 3		Reading 1	Reading 2	Reading 3			Reading 1	Reading 2	Reading 3
ACH	2.0599	1.9008	2.9947	ACH	0.0935	0.2726	0.1811		ACH	4.54369	14.3503	6.05676
CCH	2.6943	1.2929	2.2398	CCH	0.2201	0.2683	0.1003		CCH	8.15887	20.7579	4.48661
KCL	2.7691	2.8441	4.0227	KCL	2.5145	3.131	3.0142		KCL	90.8053	110.088	74.9316
Time (min)	Twitching (g)
	Reading 1	percentage 1	Reading 2	percentage 2	Reading 3	Percantage 3
0	2.7086	99.9852	1.3461	100.007	2.2412	100.009
1	2.7	99.6678	1.3107	97.3774	2.23	99.5091
2	2.572	94.9428	1.2554	93.2689	2.1604	96.4034
3	2.4742	91.3326	1.1844	87.9941	2.0991	93.668
4	2.3203	85.6515	1.1575	85.9955	2.0336	90.7452
5	2.28	84.1639	1.1036	81.9911	1.9556	87.2646
6	2.1764	80.3396	1.0809	80.3046	1.8915	84.4043
7	2.0728	76.5153	1.0582	78.6181	1.794	80.0535
8	2.0556	75.8804	1.0355	76.9316	1.7272	77.0727
9	1.9376	71.5245	1	74.2942	1.6269	72.5971
10	1.998	73.7542	0.9419	69.9777	1.5656	69.8617
11	1.8786	69.3466	0.9419	69.9777	1.4806	66.0687
12	1.87	69.0292	0.9249	68.7147	1.4138	63.0879
13	1.7161	63.3481	0.8766	65.1263	1.3414	59.8572
14	1.6355	60.3728	0.8284	61.5453	1.2661	56.4971
15	1.6629	61.3843	0.8213	61.0178	1.1965	53.3913
16	1.6168	59.6825	0.8468	62.9123	1.138	50.7809
17	1.5593	57.56	0.8114	60.2823	1.0628	47.4253
18	1.5176	56.0207	0.7788	57.8603	1.0015	44.6899
19	1.4644	54.0568	0.7433	55.2229	0.9402	41.9545
20	1.3737	50.7087	0.7234	53.7444	0.8887	39.6564
21	1.3306	49.1178	0.6894	51.2184	0.826	36.8585
22	1.25	46.1425	0.6639	49.3239	0.7717	34.4355
23	1.2184	44.976	0.6582	48.9004	0.7159	31.9456
24	1.0602	39.1362	0.627	46.5825	0.6658	29.71
25	0.9925	36.6371	0.5972	44.3685	0.6003	26.7871
26	0.9436	34.832	0.5745	42.682	0.5432	24.2392
27	0.8688	32.0709	0.5248	38.9896	0.4889	21.8162
28	0.8228	30.3728	0.5121	38.0461	0.436	19.4556
29	0.7207	26.6039	0.4738	35.2006	0.3956	17.6528
30	0.6675	24.6401	0.4582	34.0416	0.3538	15.7876
31	0.6243	23.0454	0.4397	32.6672	0.3204	14.2972
32	0.6114	22.5692	0.4071	30.2452	0.2758	12.307
33	0.5452	20.1255	0.3858	28.6627	0.2438	10.8791
34	0.5265	19.4352	0.3575	26.5602	0.2215	9.88398
35	0.456	16.8328	0.3362	24.9777	0.1866	8.32664
36	0.42	15.5039	0.3078	22.8678	0.1546	6.89871
37	0.3639	13.433	0.2653	19.7103	0.1365	6.09103
38	0.328	12.1078	0.2596	19.2868	0.0989	4.41321
39	0.3021	11.1517	0.2369	17.6003	0.0891	3.9759
40	0.2791	10.3027	0.2114	15.7058	0.0752	3.35564
41	0.233	8.60096	0.1872	13.9079	0.0641	2.86033
42	0.1971	7.27575	0.1716	12.7489	0.0501	2.23561
43	0.1827	6.74419	0.1504	11.1738	0.046	2.05266
44	0.1755	6.47841	0.1291	9.59138	0.0446	1.99018
45	0.1251	4.61794	0.1135	8.43239	0.0404	1.80277
46	0.1295	4.78036	0.1021	7.58544	0.0334	1.49041
47	0.0921	3.39978	0.0823	6.11441	0.0237	1.05756
48	0.082	3.02695	0.0667	4.95542	0.0251	1.12004
49	0.0719	2.65412	0.0582	4.32392	0.0237	1.05756
50	0.0748	2.76117	0.0582	4.32392	0.0306	1.36546
51	0.0892	3.29273	0.04	2.97177	0.0265	1.18251
52	0.0748	2.76117	0.0442	3.2838	0.0251	1.12004
53	0.0633	2.33666	0.0699	5.19316	0.0306	1.36546
54	0.0647	2.38834	0.0699	5.19316	0.0237	1.05756
55	0.0561	2.07087	0.0699	5.19316	0.0293	1.30745
56	0.046	1.69804	0.0514	3.81872	0.0237	1.05756
57	0.0503	1.85677	0.0471	3.49926	0.0251	1.12004
58	0.0388	1.43226	0.0428	3.17979	0.0209	0.932619
59	0.0547	2.0192	0.0357	2.6523	0.0376	1.67782
60	0.0604	2.22961	0.0442	3.2838	0.0293	1.30745
61	0.0575	2.12255	0.0414	3.07578	0.0251	1.12004
62	0.046	1.69804	0.0485	3.60327	0.0334	1.49041
63	0.0604	2.22961	0.0485	3.60327	0.0237	1.05756
64	0.059	2.17793	0.0585	4.34621	0.0279	1.24498
65	0.0748	2.76117	0.0599	4.45022	0.0223	0.995091
66	0.118	4.35585	0.0514	3.81872	0.0293	1.30745
67	0.1467	5.41528	0.0528	3.92273	0.0306	1.36546
68	0.2345	8.65633	0.0499	3.70728	0.0334	1.49041
69	0.3294	12.1595	0.0828	6.15156	0.0348	1.55288
70	0.3668	13.5401	0.0885	6.57504	0.0515	2.29808
71	0.4574	16.8845	0.0899	6.67905	0.0223	0.995091
72	0.5553	20.4983	0.1127	8.37296	0.1323	5.90361
73	0.6329	23.3629	0.1641	12.1917	0.2117	9.44668
74	0.6847	25.275	0.1841	13.6776	0.3023	13.4895
75	0.748	27.6117	0.2283	16.9614	0.3608	16.1
76	0.8027	29.6309	0.2797	20.7801	0.461	20.5712
77	0.8775	32.392	0.314	23.3284	0.5279	23.5564
78	0.8602	31.7534	0.3981	29.5765	0.5948	26.5417
79	0.9436	34.832	0.4024	29.896	0.6742	30.0848
80	0.9983	36.8512	0.4666	34.6657	0.7438	33.1905
81	1.0429	38.4976	0.4781	35.5201	0.7981	35.6136
82	1.0314	38.0731	0.5437	40.3938	0.858	38.2865
83	1.0371	38.2835	0.4995	37.11	0.8817	39.344
84	1.0486	38.708	0.5366	39.8663	0.9235	41.2093
85	1.1321	41.7903	0.5608	41.6642	0.9681	43.1995
86	1.1249	41.5245	0.5523	41.0327	0.9848	43.9447
87	1.0717	39.5607	0.5723	42.5186	1.0307	45.9929
88	1.1306	41.735	0.5694	42.3031	1.0711	47.7956
89	1.0918	40.3027	0.5237	38.9079	1.0781	48.108
90	1.158	42.7464	0.6279	46.6493	1.0976	48.9781
91	1.1896	43.9129	0.6222	46.2259	1.1143	49.7233
92	1.1781	43.4884	0.6022	44.74	1.1491	51.2762
93	1.0904	40.251	0.6422	47.7117	1.1714	52.2713
94	1.1551	42.6394	0.635	47.1768	1.1867	52.954
95	1.135	41.8974	0.6479	48.1352	1.1826	52.7711
96	1.1911	43.9683	0.6693	49.7251	1.2425	55.444
97	1.2083	44.6032	0.6793	50.4681	1.2257	54.6943
98	1.1608	42.8498	0.6978	51.8425	1.2452	55.5645
99	1.2198	45.0277	0.7092	52.6895	1.2522	55.8768
100	1.2141	44.8173	0.7007	52.0579	1.2926	57.6796
101	1.1551	42.6394	0.6978	51.8425	1.262	56.3141
102	1.2141	44.8173	0.6936	51.5305	1.2773	56.9969
103	1.1738	43.3296	0.7392	54.9183	1.2661	56.4971
104	1.24	45.7733	0.7207	53.5438	1.2954	57.8046
105	1.2313	45.4522	0.7335	54.4948	1.2982	57.9295
106	1.2011	44.3374	0.7107	52.8009	1.2954	57.8046
107	1.2184	44.976	0.7934	58.945	1.3302	59.3574
108	1.2472	46.0391	0.7549	56.0847	1.3205	58.9246
109	1.2587	46.4636	0.7578	56.3001	1.326	59.17
110	1.2673	46.7811	0.7349	54.5988	1.3427	59.9152
111	1.1939	44.0716	0.7877	58.5215	1.3441	59.9777
112	1.3033	48.11	0.6964	51.7385	1.3511	60.29
113	1.2457	45.9838	0.7335	54.4948	1.3427	59.9152
114	1.2544	46.3049	0.7378	54.8143	1.3553	60.4775
115	1.263	46.6224	0.705	52.3774	1.3622	60.7854
116	1.2831	47.3643	0.7506	55.7652	1.3553	60.4775
117	1.2457	45.9838	0.7478	55.5572	1.3734	61.2851
118	1.2486	46.0908	0.6993	51.9539	1.3636	60.8478
119	1.2285	45.3488	0.7221	53.6478	1.372	61.2227
120	1.2932	47.7372	0.7835	58.2095	1.3859	61.8429
121	1.3004	48.003	0.7521	55.8767	1.3845	61.7805
122	1.2989	47.9476	0.792	58.841	1.3678	61.0353
123	1.2687	46.8328	0.7378	54.8143	1.3762	61.4101
124	1.2817	47.3127	0.7192	53.4324	1.3873	61.9054
125	1.3277	49.0107	0.782	58.0981	1.3901	62.0303
126	1.2932	47.7372	0.792	58.841	1.3901	62.0303
127	1.3234	48.852	0.7549	56.0847	1.4026	62.5881
128	1.3133	48.4791	0.8049	59.7994	1.4054	62.7131
129	1.3176	48.6379	0.7977	59.2645	1.3957	62.2802
130	1.2903	47.6301	0.8134	60.4309	1.4068	62.7755
131	1.3004	48.003	0.8134	60.4309	1.4138	63.0879
132	1.2903	47.6301	0.8334	61.9168	1.3957	62.2802
133	1.2414	45.825	0.8106	60.2229	1.4096	62.9005
134	1.2903	47.6301	0.7977	59.2645	1.4082	62.838
135	1.2946	47.7889	0.7992	59.3759	1.3999	62.4676
136	1.2932	47.7372	0.802	59.584	1.4026	62.5881
137	1.2716	46.9398	0.832	61.8128	1.4305	63.8331
138	1.2759	47.0986	0.8677	64.4651	1.4207	63.3958
139	1.2774	47.1539	0.8348	62.0208	1.4124	63.0254
140	1.2989	47.9476	0.7934	58.945	1.4249	63.5832
141	1.24	45.7733	0.8291	61.5973	1.4263	63.6457
142	1.2644	46.674	0.8234	61.1738	1.4277	63.7082
143	1.2673	46.7811	0.8291	61.5973	1.404	62.6506
144	1.2716	46.9398	0.8305	61.7013	1.418	63.2753
145	1.2529	46.2495	0.8348	62.0208	1.4221	63.4583
146	1.2975	47.8959	0.792	58.841	1.4082	62.838
147	1.2428	45.8767	0.8163	60.6464	1.4249	63.5832
148	1.2774	47.1539	0.7806	57.9941	1.3999	62.4676
149	1.2716	46.9398	0.8305	61.7013	1.4152	63.1504
150	1.2457	45.9838	0.8206	60.9658	1.4249	63.5832
151	1.2529	46.2495	0.8448	62.7637	1.4138	63.0879
152	1.2831	47.3643	0.7763	57.6746	1.4138	63.0879
153	1.2946	47.7889	0.8049	59.7994	1.3971	62.3427
154	1.3047	48.1617	0.8391	62.3403	1.4277	63.7082
155	1.2918	47.6855	0.8106	60.2229	1.418	63.2753
156	1.3076	48.2687	0.8548	63.5067	1.4054	62.7131
157	1.3176	48.6379	0.8191	60.8544	1.418	63.2753
158	1.263	46.6224	0.8548	63.5067	1.365	60.9103
159	1.2486	46.0908	0.8034	59.688	1.4124	63.0254
160	1.2357	45.6146	0.8734	64.8886	1.4096	62.9005
161	1.2774	47.1539	0.8605	63.9302	1.3567	60.5399
162	1.2544	46.3049	0.8391	62.3403	1.4012	62.5257
163	1.2256	45.2418	0.8148	60.5349	1.418	63.2753
164	1.2227	45.1347	0.8491	63.0832	1.4221	63.4583
165	1.2486	46.0908	0.8177	60.7504	1.3845	61.7805
166	1.2184	44.976	0.8448	62.7637	1.4138	63.0879
167	1.2788	47.2056	0.8677	64.4651	1.4124	63.0254
168	1.2069	44.5515	0.8134	60.4309	1.4166	63.2129
169	1.2874	47.5231	0.8434	62.6597	1.4207	63.3958
170	1.2054	44.4961	0.842	62.5557	1.4221	63.4583

## Sheet: NEUROTOXIC T90 NS+NPAV
Inducer	Pre- Contraction (g)			Inducer	Post- Contraction (g)				Inducer	Response (% change from initial response)
	Reading 1	Reading 2	Reading 3		Reading 1	Reading 2	Reading 3			Reading 1	Reading 2	Reading 3
ACH	1.1999	1.5071	3.4891	ACH	0.2698	0.0472	0.0693		ACH	22.4917	3.12541	1.98338
CCH	0.9892	1.0323	2.5202	CCH	0.4684	0.5928	1.979		CCH	47.3407	57.4128	78.5238
KCL	2.3394	1.9068	2.5099	KCL	1.7609	2.2902	2.7576		KCL	75.2672	120.105	109.869
Time (min)	Twitching (g)
	Reading 1	percentage 1	Reading 2	percentage 2	Reading 3	Percantage 3
0	1.7099	99.9942	1.5558	99.9871	1.2358	99.9838
1	1.7247	100.86	1.5042	96.671	1.165	94.2557
2	1.7167	100.392	1.4113	90.7005	1.0957	88.6489
3	1.6764	98.0351	1.2977	83.3997	1.0308	83.3981
4	1.6281	95.2105	1.196	76.8638	1.0057	81.3673
5	1.5744	92.0702	1.0898	70.0386	0.9836	79.5793
6	1.5126	88.4561	1.0146	65.2057	0.9438	76.3592
7	1.4683	85.8655	0.9482	60.9383	0.9202	74.4498
8	1.3972	81.7076	0.8892	57.1465	0.8878	71.8285
9	1.3314	77.8596	0.8479	54.4923	0.8553	69.199
10	1.2536	73.3099	0.7875	50.6105	0.8184	66.2136
11	1.1851	69.3041	0.7344	47.1979	0.7919	64.0696
12	1.1086	64.8304	0.6813	43.7853	0.7477	60.4935
13	1.0335	60.4386	0.6282	40.3728	0.7196	58.2201
14	0.9583	56.0409	0.5854	37.6221	0.6872	55.5987
15	0.9006	52.6667	0.5501	35.3535	0.6607	53.4547
16	0.8389	49.0585	0.5058	32.5064	0.6238	50.4693
17	0.7677	44.8947	0.466	29.9486	0.6164	49.8706
18	0.706	41.2865	0.4291	27.5771	0.5692	46.0518
19	0.6362	37.2047	0.3849	24.7365	0.522	42.233
20	0.5879	34.3801	0.3465	22.2686	0.4984	40.3236
21	0.5516	32.2573	0.3215	20.662	0.4734	38.301
22	0.4859	28.4152	0.292	18.7661	0.466	37.7023
23	0.4349	25.4327	0.2507	16.1118	0.4114	33.2848
24	0.3812	22.2924	0.2256	14.4987	0.3805	30.7848
25	0.3396	19.8596	0.1829	11.7545	0.3672	29.7087
26	0.2886	16.8772	0.1548	9.94859	0.3451	27.9207
27	0.2416	14.1287	0.1283	8.2455	0.3053	24.7006
28	0.2215	12.9532	0.1106	7.10797	0.2817	22.7913
29	0.1785	10.4386	0.0841	5.40488	0.264	21.3592
30	0.1597	9.33918	0.0723	4.64653	0.2256	18.2524
31	0.1396	8.16374	0.0693	4.45373	0.2065	16.7071
32	0.1154	6.74854	0.0678	4.35733	0.177	14.3204
33	0.0993	5.80702	0.0531	3.4126	0.1489	12.0469
34	0.0886	5.18129	0.0428	2.75064	0.1386	11.2136
35	0.0899	5.25731	0.0546	3.509	0.1327	10.7362
36	0.0872	5.09942	0.0442	2.84062	0.1165	9.42557
37	0.0899	5.25731	0.0516	3.3162	0.1136	9.19094
38	0.0792	4.63158	0.0472	3.03342	0.0885	7.16019
39	0.0765	4.47368	0.056	3.59897	0.09	7.28155
40	0.0698	4.08187	0.0487	3.12982	0.1003	8.11489
41	0.0738	4.31579	0.0723	4.64653	0.0973	7.87217
42	0.0778	4.54971	0.0767	4.92931	0.1018	8.23625
43	0.0765	4.47368	0.1018	6.54242	0.1121	9.06958
44	0.0805	4.7076	0.1136	7.30077	0.1327	10.7362
45	0.0765	4.47368	0.1519	9.76221	0.1504	12.1683
46	0.0886	5.18129	0.23	14.7815	0.1991	16.1084
47	0.0926	5.4152	0.3023	19.428	0.2359	19.0858
48	0.102	5.96491	0.3672	23.599	0.3112	25.178
49	0.1235	7.22222	0.4557	29.2866	0.3893	31.4968
50	0.1382	8.08187	0.5412	34.7815	0.4424	35.7929
51	0.1718	10.0468	0.612	39.3316	0.4999	40.445
52	0.0826	4.83041	0.1312	8.43188	0.1114	9.01294
53	0.0619	3.61988	0.1165	7.48715	0.0966	7.81553
54	0.0501	2.92982	0.0988	6.34961	0.0872	7.05502
55	0.056	3.27485	0.1047	6.72879	0.0832	6.73139
56	0.0442	2.5848	0.087	5.59126	0.0899	7.27346
57	0.0472	2.76023	0.0914	5.87404	0.0859	6.94984
58	0.0516	3.01754	0.0855	5.49486	0.0765	6.18932
59	0.0575	3.36257	0.0944	6.06684	0.0819	6.62621
60	0.0501	2.92982	0.1047	6.72879	0.0725	5.8657
61	0.0575	3.36257	0.1401	9.00386	0.0738	5.97087
62	0.0575	3.36257	0.1784	11.4653	0.0819	6.62621
63	0.0708	4.14035	0.2448	15.7326	0.0792	6.40777
64	0.0885	5.17544	0.3053	19.6208	0.0805	6.51294
65	0.0959	5.60819	0.379	24.3573	0.0899	7.27346
66	0.1283	7.50292	0.438	28.1491	0.1074	8.68932
67	0.1681	9.83041	0.4881	31.3689	0.1154	9.33657
68	0.2359	13.7953	0.5324	34.2159	0.1315	10.6392
69	0.3141	18.3684	0.5736	36.8638	0.1517	12.2735
70	0.3878	22.6784	0.612	39.3316	0.1919	15.5259
71	0.466	27.2515	0.6356	40.8483	0.2349	19.0049
72	0.556	32.5146	0.6562	42.1722	0.2765	22.3706
73	0.6297	36.8246	0.6784	43.599	0.3288	26.6019
74	0.7005	40.9649	0.6842	43.9717	0.4	32.3625
75	0.7536	44.0702	0.6769	43.5026	0.4778	38.657
76	0.7978	46.655	0.696	44.7301	0.5436	43.9806
77	0.8479	49.5848	0.6946	44.6401	0.6067	49.0858
78	0.8892	52	0.7064	45.3985	0.6738	54.5146
79	0.9246	54.0702	0.7211	46.3432	0.7422	60.0485
80	0.9541	55.7953	0.7182	46.1568	0.7825	63.3091
81	0.9748	57.0058	0.7182	46.1568	0.8496	68.7379
82	0.9984	58.386	0.7167	46.0604	0.8751	70.801
83	1.0146	59.3333	0.7078	45.4884	0.9395	76.0113
84	1.0264	60.0234	0.7211	46.3432	0.9691	78.4061
85	1.0411	60.883	0.7226	46.4396	0.9892	80.0324
86	1.047	61.2281	0.7447	47.8599	1.0201	82.5324
87	1.0677	62.4386	0.727	46.7224	1.0335	83.6165
88	1.0795	63.1287	0.7447	47.8599	1.0657	86.2217
89	1.1001	64.3333	0.7329	47.1015	1.0912	88.2848
90	1.1016	64.4211	0.7359	47.2943	1.0979	88.8269
91	1.1104	64.9357	0.7418	47.6735	1.118	90.4531
92	1.1119	65.0234	0.7491	48.1427	1.1382	92.0874
93	1.1208	65.5439	0.7344	47.1979	1.1449	92.6294
94	1.1267	65.8889	0.7373	47.3843	1.1476	92.8479
95	1.137	66.4912	0.7373	47.3843	1.165	94.2557
96	1.1429	66.8363	0.7359	47.2943	1.1677	94.4741
97	1.1606	67.8713	0.7373	47.3843	1.1825	95.6715
98	1.1547	67.5263	0.7388	47.4807	1.1932	96.5372
99	1.1547	67.5263	0.7344	47.1979	1.2093	97.8398
100	1.1561	67.6082	0.7359	47.2943	1.2039	97.4029
101	1.165	68.1287	0.7536	48.4319	1.2066	97.6214
102	1.1827	69.1637	0.7373	47.3843	1.212	98.0583
103	1.1724	68.5614	0.7609	48.901	1.2294	99.466
104	1.1901	69.5965	0.755	48.5219	1.2294	99.466
105	1.1871	69.4211	0.7403	47.5771	1.2281	99.3608
106	1.1709	68.4737	0.7447	47.8599	1.2402	100.34
107	1.1753	68.731	0.7373	47.3843	1.2415	100.445
108	1.1842	69.2515	0.7491	48.1427	1.2536	101.424
109	1.1783	68.9064	0.7565	48.6183	1.2523	101.319
110	1.1797	68.9883	0.7373	47.3843	1.2563	101.642
111	1.1915	69.6784	0.7432	47.7635	1.2523	101.319
112	1.1783	68.9064	0.7403	47.5771	1.2697	102.727
113	1.1871	69.4211	0.7624	48.9974	1.2617	102.079
114	1.1974	70.0234	0.7521	48.3355	1.259	101.861
115	1.196	69.9415	0.7506	48.2391	1.2563	101.642
116	1.1871	69.4211	0.7447	47.8599	1.2549	101.529
117	1.196	69.9415	0.7595	48.8111	1.2536	101.424
118	1.1974	70.0234	0.758	48.7147	1.2697	102.727
119	1.193	69.7661	0.7639	49.0938	1.2737	103.05
120	1.1945	69.8538	0.7654	49.1902	1.2724	102.945
121	1.2107	70.8012	0.7742	49.7558	1.2724	102.945
122	1.196	69.9415	0.7801	50.135	1.271	102.832
123	1.1915	69.6784	0.786	50.5141	1.2858	104.029
124	1.2019	70.2865	0.789	50.7069	1.2778	103.382
125	1.2033	70.3684	0.8022	51.5553	1.2818	103.706
126	1.196	69.9415	0.786	50.5141	1.2496	101.1
127	1.2048	70.4561	0.8007	51.4589	1.2657	102.403
128	1.196	69.9415	0.8007	51.4589	1.271	102.832
129	1.2004	70.1988	0.8007	51.4589	1.2791	103.487
130	1.2137	70.9766	0.8096	52.0308	1.2831	103.811
131	1.2033	70.3684	0.8125	52.2172	1.2737	103.05
132	1.193	69.7661	0.8406	54.0231	1.2737	103.05
133	1.2048	70.4561	0.8376	53.8303	1.2804	103.592
134	1.2078	70.6316	0.8376	53.8303	1.2455	100.769
135	1.2033	70.3684	0.8435	54.2095	1.271	102.832
136	1.2107	70.8012	0.8376	53.8303	1.2617	102.079
137	1.2137	70.9766	0.8361	53.7339	1.2751	103.163
138	1.1989	70.1111	0.845	54.3059	1.2751	103.163
139	1.2092	70.7135	0.8465	54.4023	1.2684	102.621
140	1.2122	70.8889	0.8494	54.5887	1.2643	102.29
141	1.2063	70.5439	0.8479	54.4923	1.259	101.861
142	1.2122	70.8889	0.8391	53.9267	1.263	102.184
143	1.2004	70.1988	0.8361	53.7339	1.2617	102.079
144	1.2078	70.6316	0.8465	54.4023	1.2697	102.727
145	1.2092	70.7135	0.8391	53.9267	1.263	102.184
146	1.2048	70.4561	0.8524	54.7815	1.2697	102.727
147	1.1945	69.8538	0.8406	54.0231	1.2536	101.424
148	1.196	69.9415	0.8494	54.5887	1.2536	101.424
149	1.2063	70.5439	0.8435	54.2095	1.2617	102.079
150	1.2048	70.4561	0.8435	54.2095	1.2603	101.966
151	1.2063	70.5439	0.8347	53.644	1.2617	102.079
152	1.2033	70.3684	0.8347	53.644	1.2563	101.642
153	1.2078	70.6316	0.8332	53.5476	1.2576	101.748
154	1.1886	69.5088	0.8361	53.7339	1.263	102.184
155	1.193	69.7661	0.8361	53.7339	1.2523	101.319
156	1.2092	70.7135	0.8317	53.4512	1.2496	101.1
157	1.1945	69.8538	0.8361	53.7339	1.2576	101.748
158	1.2078	70.6316	0.8288	53.2648	1.259	101.861
159	1.2137	70.9766	0.817	52.5064	1.2362	100.016
160	1.2107	70.8012	0.8376	53.8303	1.2469	100.882
161	1.2019	70.2865	0.8376	53.8303	1.2281	99.3608
162	1.193	69.7661	0.8332	53.5476	1.2133	98.1634
163	1.1915	69.6784	0.8258	53.072	1.2415	100.445
164	1.1974	70.0234	0.8376	53.8303	1.2415	100.445
165	1.1871	69.4211	0.8376	53.8303	1.2335	99.7977
166	1.1871	69.4211	0.8332	53.5476	1.2362	100.016
167	1.1915	69.6784	0.8302	53.3548	1.2294	99.466
168	1.196	69.9415	0.8538	54.8715	1.2281	99.3608
169	1.1753	68.731	0.8302	53.3548	1.2133	98.1634
170	1.1768	68.8187	0.8332	53.5476	1.2254	99.1424

## Sheet: NEUROTOXIC T90 NS+KCAV
Inducer	Pre- Contraction (g)			Inducer	Post- Contraction (g)				Inducer	Response (% change from initial response)
	Reading 1	Reading 2	Reading 3		Reading 1	Reading 2	Reading 3			Reading 1	Reading 2	Reading 3
ACH	1.1341	2.0112	2.9601	ACH	0.0364	0.0355	0.0733		ACH	3.20106	1.75535	2.47297
CCH	0.985	1.606	1.6141	CCH	0.0552	0.068	0.1099		CCH	5.60406	4.23412	6.80297
KCL	2.2317	3.4782	2.5638	KCL	1.0756	0.871	1.9778		KCL	48.2034	25.0374	77.1451
Time (min)	Twitching (g)
	Reading 1	percentage 1	Reading 2	percentage 2	Reading 3	Percantage 3
0	2.542	100	2.931	100	2.6122	100.008
1	2.5332	99.6538	2.8778	98.1849	2.5782	98.706
2	2.5078	98.6546	2.6219	89.4541	2.4918	95.3982
3	2.436	95.8301	2.3572	80.4231	2.4277	92.9441
4	2.3819	93.7018	2.335	79.6656	2.3414	89.6401
5	2.3168	91.1408	2.3069	78.7069	2.2682	86.8377
6	2.2207	87.3603	2.1457	73.2071	2.2001	84.2305
7	2.1147	83.1904	2.0245	69.072	2.102	80.4747
8	1.9789	77.8482	1.7731	60.4947	1.9935	76.3208
9	1.8364	72.2423	1.7701	60.3924	1.8967	72.6149
10	1.7459	68.6821	1.4951	51.0099	1.775	67.9556
11	1.6476	64.8151	1.2555	42.8352	1.6808	64.3492
12	1.5648	61.5578	1.0869	37.0829	1.5801	60.4939
13	1.4665	57.6908	0.8962	30.5766	1.5801	60.4939
14	1.3826	54.3902	0.8045	27.448	1.4833	56.7879
15	1.3185	51.8686	0.7098	24.217	1.4048	53.7825
16	1.2291	48.3517	0.63	21.4944	1.3224	50.6279
17	1.1495	45.2203	0.5679	19.3756	1.2544	48.0245
18	1.0678	42.0063	0.5072	17.3047	1.24	47.4732
19	0.9762	38.4028	0.4703	16.0457	1.1498	44.0199
20	0.9099	35.7946	0.417	14.2272	1.104	42.2665
21	0.8293	32.6239	0.3874	13.2173	1.0373	39.7129
22	0.7675	30.1928	0.3313	11.3033	0.9863	37.7603
23	0.6869	27.022	0.3268	11.1498	0.9235	35.356
24	0.6427	25.2832	0.3046	10.3924	0.8816	33.7519
25	0.5742	22.5885	0.281	9.58717	0.8293	31.7496
26	0.5212	20.5035	0.2588	8.82975	0.7848	30.0459
27	0.4859	19.1149	0.2425	8.27363	0.7155	27.3928
28	0.434	17.0732	0.2292	7.81986	0.692	26.4931
29	0.3887	15.2911	0.2203	7.51621	0.6566	25.1378
30	0.3434	13.509	0.1982	6.7622	0.6344	24.2879
31	0.3092	12.1637	0.1937	6.60867	0.5925	22.6838
32	0.2584	10.1652	0.1849	6.30843	0.5311	20.3331
33	0.2308	9.07946	0.1715	5.85125	0.4617	17.6761
34	0.2065	8.12352	0.1671	5.70113	0.4356	16.6769
35	0.1767	6.95122	0.1434	4.89253	0.3924	15.023
36	0.1402	5.51534	0.1242	4.23746	0.3532	13.5222
37	0.1413	5.55862	0.1153	3.93381	0.31	11.8683
38	0.1402	5.51534	0.0902	3.07745	0.259	9.91577
39	0.1447	5.69237	0.1006	3.43228	0.2119	8.11256
40	0.1391	5.47207	0.1006	3.43228	0.1792	6.86064
41	0.1071	4.21322	0.0843	2.87615	0.1491	5.70827
42	0.0784	3.08419	0.0754	2.5725	0.1478	5.6585
43	0.0718	2.82455	0.0592	2.01979	0.14	5.35988
44	0.0607	2.38788	0.0518	1.76731	0.1151	4.40658
45	0.0519	2.0417	0.0503	1.71614	0.1112	4.25727
46	0.042	1.65224	0.0458	1.56261	0.0863	3.30398
47	0.0453	1.78206	0.037	1.26237	0.0863	3.30398
48	0.0431	1.69552	0.0414	1.41249	0.0863	3.30398
49	0.0364	1.43194	0.0399	1.36131	0.0863	3.30398
50	0.0652	2.56491	0.0399	1.36131	0.0693	2.65314
51	0.0398	1.5657	0.037	1.26237	0.0863	3.30398
52	0.0309	1.21558	0.034	1.16001	0.0667	2.5536
53	0.0243	0.95594	0.0355	1.21119	0.0706	2.70291
54	0.0276	1.08576	0.0311	1.06107	0.0693	2.65314
55	0.0475	1.86861	0.0281	0.958717	0.0889	3.40352
56	0.0386	1.51849	0.037	1.26237	0.0667	2.5536
57	0.0409	1.60897	0.0296	1.00989	0.0471	1.80322
58	0.0243	0.95594	0.0266	0.90754	0.0458	1.75345
59	0.0265	1.04249	0.0251	0.856363	0.0576	2.20521
60	0.0243	0.95594	0.0281	0.958717	0.0471	1.80322
61	0.032	1.25885	0.0325	1.10884	0.0432	1.65391
62	0.0364	1.43194	0.0251	0.856363	0.0536	2.05207
63	0.0364	1.43194	0.0266	0.90754	0.0458	1.75345
64	0.0287	1.12903	0.0311	1.06107	0.0536	2.05207
65	0.0265	1.04249	0.0311	1.06107	0.0445	1.70368
66	0.0298	1.17231	0.0281	0.958717	0.0562	2.15161
67	0.0265	1.04249	0.0311	1.06107	0.0602	2.30475
68	0.0353	1.38867	0.034	1.16001	0.0602	2.30475
69	0.0276	1.08576	0.0281	0.958717	0.0589	2.25498
70	0.0276	1.08576	0.0281	0.958717	0.0746	2.85605
71	0.0298	1.17231	0.0296	1.00989	0.0628	2.40429
72	0.0287	1.12903	0.0281	0.958717	0.0523	2.0023
73	0.0232	0.912667	0.0311	1.06107	0.068	2.60337
74	0.0309	1.21558	0.0311	1.06107	0.0536	2.05207
75	0.0276	1.08576	0.0296	1.00989	0.0589	2.25498
76	0.0232	0.912667	0.0266	0.90754	0.0523	2.0023
77	0.0232	0.912667	0.0311	1.06107	0.0523	2.0023
78	0.0221	0.869394	0.0296	1.00989	0.0576	2.20521
79	0.021	0.826121	0.0281	0.958717	0.0746	2.85605
80	0.0232	0.912667	0.0251	0.856363	0.1007	3.85528
81	0.0298	1.17231	0.0251	0.856363	0.0903	3.45712
82	0.0276	1.08576	0.0325	1.10884	0.106	4.05819
83	0.0265	1.04249	0.0311	1.06107	0.1164	4.45636
84	0.0309	1.21558	0.034	1.16001	0.085	3.25421
85	0.0265	1.04249	0.0311	1.06107	0.1243	4.75881
86	0.0232	0.912667	0.0266	0.90754	0.1452	5.55896
87	0.0221	0.869394	0.0311	1.06107	0.153	5.85758
88	0.0276	1.08576	0.0237	0.808598	0.1491	5.70827
89	0.0221	0.869394	0.0266	0.90754	0.1857	7.10949
90	0.0398	1.5657	0.0207	0.706244	0.1753	6.71133
91	0.0409	1.60897	0.0251	0.856363	0.1975	7.56126
92	0.0464	1.82533	0.0266	0.90754	0.1988	7.61103
93	0.0431	1.69552	0.0296	1.00989	0.2093	8.01302
94	0.0398	1.5657	0.0266	0.90754	0.208	7.96325
95	0.0287	1.12903	0.0237	0.808598	0.2368	9.06585
96	0.0276	1.08576	0.0296	1.00989	0.2211	8.46478
97	0.0287	1.12903	0.0325	1.10884	0.2368	9.06585
98	0.0442	1.73879	0.0251	0.856363	0.2328	8.91271
99	0.0364	1.43194	0.0251	0.856363	0.2381	9.11562
100	0.0453	1.78206	0.0251	0.856363	0.2511	9.61332
101	0.0409	1.60897	0.0237	0.808598	0.2538	9.71669
102	0.0398	1.5657	0.0222	0.757421	0.2695	10.3178
103	0.0221	0.869394	0.0296	1.00989	0.2682	10.268
104	0.0342	1.3454	0.0281	0.958717	0.2446	9.36447
105	0.0221	0.869394	0.0296	1.00989	0.293	11.2175
106	0.0221	0.869394	0.0237	0.808598	0.2917	11.1677
107	0.0386	1.51849	0.0296	1.00989	0.3061	11.719
108	0.0353	1.38867	0.0281	0.958717	0.2485	9.51378
109	0.042	1.65224	0.0311	1.06107	0.1439	5.50919
110	0.0464	1.82533	0.0266	0.90754	0.1635	6.25957
111	0.0375	1.47522	0.0266	0.90754	0.2354	9.01225
112	0.0375	1.47522	0.0296	1.00989	0.153	5.85758
113	0.0254	0.999213	0.034	1.16001	0.2014	7.71057
114	0.032	1.25885	0.0281	0.958717	0.1439	5.50919
115	0.0177	0.696302	0.0296	1.00989	0.1347	5.15697
116	0.0221	0.869394	0.0266	0.90754	0.2328	8.91271
117	0.0276	1.08576	0.0266	0.90754	0.1962	7.51149
118	0.0221	0.869394	0.0222	0.757421	0.225	8.61409
119	0.0199	0.782848	0.0281	0.958717	0.2289	8.7634
120	0.0331	1.30212	0.0266	0.90754	0.2276	8.71363
121	0.0298	1.17231	0.0251	0.856363	0.2237	8.56432
122	0.0364	1.43194	0.0281	0.958717	0.2119	8.11256
123	0.0276	1.08576	0.0207	0.706244	0.2184	8.36141
124	0.0254	0.999213	0.0281	0.958717	0.1884	7.21286
125	0.0331	1.30212	0.0251	0.856363	0.1844	7.05972
126	0.0364	1.43194	0.0251	0.856363	0.1871	7.16309
127	0.0276	1.08576	0.0281	0.958717	0.1871	7.16309
128	0.0221	0.869394	0.0281	0.958717	0.1779	6.81087
129	0.0265	1.04249	0.0281	0.958717	0.1687	6.45865
130	0.021	0.826121	0.0281	0.958717	0.174	6.66156
131	0.0243	0.95594	0.0281	0.958717	0.1687	6.45865
132	0.0265	1.04249	0.0266	0.90754	0.1465	5.60873
133	0.0221	0.869394	0.0281	0.958717	0.1452	5.55896
134	0.0243	0.95594	0.0281	0.958717	0.136	5.20674
135	0.0287	1.12903	0.0281	0.958717	0.1674	6.40888
136	0.0364	1.43194	0.0207	0.706244	0.1243	4.75881
137	0.0364	1.43194	0.0237	0.808598	0.14	5.35988
138	0.0221	0.869394	0.0251	0.856363	0.1387	5.31011
139	0.0287	1.12903	0.0266	0.90754	0.1321	5.05743
140	0.0331	1.30212	0.0237	0.808598	0.0733	2.80628
141	0.0243	0.95594	0.0237	0.808598	0.0602	2.30475
142	0.0243	0.95594	0.0192	0.655067	0.0445	1.70368
143	0.0243	0.95594	0.0281	0.958717	0.068	2.60337
144	0.0298	1.17231	0.0311	1.06107	0.0615	2.35452
145	0.0254	0.999213	0.0266	0.90754	0.0693	2.65314
146	0.0254	0.999213	0.0237	0.808598	0.0654	2.50383
147	0.0265	1.04249	0.0237	0.808598	0.0536	2.05207
148	0.0265	1.04249	0.0251	0.856363	0.0576	2.20521
149	0.0254	0.999213	0.0251	0.856363	0.0615	2.35452
150	0.0254	0.999213	0.0266	0.90754	0.0562	2.15161
151	0.0364	1.43194	0.0325	1.10884	0.0497	1.90276
152	0.0276	1.08576	0.0251	0.856363	0.0602	2.30475
153	0.0298	1.17231	0.0414	1.41249	0.0549	2.10184
154	0.0243	0.95594	0.0237	0.808598	0.0602	2.30475
155	0.0254	0.999213	0.0237	0.808598	0.0641	2.45406
156	0.0276	1.08576	0.0237	0.808598	0.0628	2.40429
157	0.0243	0.95594	0.0222	0.757421	0.0523	2.0023
158	0.0254	0.999213	0.0237	0.808598	0.0562	2.15161
159	0.032	1.25885	0.0296	1.00989	0.0458	1.75345
160	0.0254	0.999213	0.0237	0.808598	0.0536	2.05207
161	0.0232	0.912667	0.0251	0.856363	0.0615	2.35452
162	0.0199	0.782848	0.0222	0.757421	0.0523	2.0023
163	0.0232	0.912667	0.0237	0.808598	0.0471	1.80322
164	0.0287	1.12903	0.0237	0.808598	0.0536	2.05207
165	0.0375	1.47522	0.0251	0.856363	0.051	1.95253
166	0.0232	0.912667	0.0266	0.90754	0.0484	1.85299
167	0.0254	0.999213	0.0266	0.90754	0.0602	2.30475
168	0.0287	1.12903	0.0296	1.00989	0.0641	2.45406
169	0.0188	0.739575	0.0281	0.958717	0.0641	2.45406
170	0.0243	0.95594	0.0207	0.706244	0.0536	2.05207

## Sheet: NEUROTOXIC CAV+NK
Inducer	Pre- Contraction (g)			Inducer	Post- Contraction (g)				Inducer	Response (% change from initial response)
	Reading 1	Reading 2	Reading 3		Reading 1	Reading 2	Reading 3			Reading 1	Reading 2	Reading 3
ACH	4.2077	4.1539	4.1976	ACH	2.4954	3.6431	2.8567		ACH	59.3085	87.7034	68.0586
CCH	4.0548	3.7556	1.9788	CCH	3.9186	4.2396	1.3625		CCH	96.6412	112.886	68.858
KCL	4.4933	4.0984	4.0732	KCL	2.4853	2.8009	2.5269		KCL	55.3083	68.3382	62.0354
Time (min)	Twitching (g)
	Reading 1	percentage 1	Reading 2	percentage 2	Reading 3	Percantage 3
0	0.7585	99.9341	1.1741	100.009	2.258	100
1	0.7235	95.3228	1.1819	100.673	2.2697	100.518
2	0.7105	93.61	1.1975	102.002	2.2551	99.8716
3	0.6819	89.8419	1.2001	102.223	2.2024	97.5376
4	0.6767	89.1568	1.2092	102.998	2.1702	96.1116
5	0.6325	83.3333	1.2196	103.884	2.1571	95.5314
6	0.6494	85.5599	1.2274	104.549	2.1307	94.3623
7	0.6351	83.6759	1.2274	104.549	2.1132	93.5872
8	0.6598	86.9302	1.243	105.877	2.0941	92.7414
9	0.6442	84.8748	1.2404	105.656	2.0736	91.8335
10	0.6351	83.6759	1.2482	106.32	2.0561	91.0585
11	0.6468	85.2174	1.2456	106.099	2.0502	90.7972
12	0.6533	86.0738	1.2599	107.317	2.0327	90.0221
13	0.6793	89.4993	1.243	105.877	2.0166	89.3091
14	0.6572	86.5876	1.2391	105.545	2.0019	88.6581
15	0.6546	86.2451	1.243	105.877	1.98	87.6882
16	0.6689	88.1291	1.2508	106.542	1.9624	86.9088
17	0.6806	89.6706	1.2443	105.988	1.9522	86.457
18	0.7001	92.2398	1.2196	103.884	1.9332	85.6156
19	0.6468	85.2174	1.2261	104.438	1.9258	85.2879
20	0.591	77.8656	1.217	103.663	1.901	84.1895
21	0.5975	78.722	1.217	103.663	1.8907	83.7334
22	0.6001	79.0646	1.217	103.663	1.8556	82.1789
23	0.6195	81.6206	1.1988	102.112	1.8351	81.271
24	0.5936	78.2082	1.1936	101.67	1.8161	80.4296
25	0.5819	76.6667	1.1897	101.337	1.8088	80.1063
26	0.5754	75.8103	1.1741	100.009	1.8029	79.845
27	0.6208	81.7918	1.156	98.4668	1.778	78.7422
28	0.6403	84.361	1.1365	96.8058	1.7649	78.1621
29	0.6234	82.1344	1.1287	96.1414	1.7429	77.1878
30	0.5585	73.5837	1.1196	95.3663	1.7166	76.023
31	0.6273	82.6482	1.1092	94.4804	1.6917	74.9203
32	0.5767	75.9816	1.0949	93.2624	1.6814	74.4641
33	0.5884	77.5231	1.0521	89.6167	1.6536	73.2329
34	0.5624	74.0975	1.0209	86.9591	1.6229	71.8733
35	0.5728	75.4677	0.9936	84.6337	1.5966	70.7086
36	0.5936	78.2082	0.9949	84.7445	1.5673	69.411
37	0.5481	72.2134	0.9624	81.9761	1.5571	68.9593
38	0.5052	66.5613	0.9481	80.7581	1.5249	67.5332
39	0.5442	71.6996	0.9326	79.4378	1.5044	66.6253
40	0.4975	65.5468	0.8897	75.7836	1.4897	65.9743
41	0.4806	63.3202	0.8494	72.3509	1.4488	64.163
42	0.4754	62.635	0.8248	70.2555	1.4224	62.9938
43	0.4806	63.3202	0.8105	69.0375	1.3771	60.9876
44	0.4585	60.4084	0.7988	68.0409	1.3536	59.9469
45	0.4533	59.7233	0.7754	66.0477	1.3317	58.977
46	0.4611	60.751	0.765	65.1618	1.298	57.4845
47	0.4338	57.1542	0.7286	62.0613	1.2629	55.93
48	0.4	52.7009	0.7027	59.8552	1.238	54.8273
49	0.4234	55.7839	0.6806	57.9727	1.1941	52.8831
50	0.426	56.1265	0.6481	55.2044	1.1649	51.5899
51	0.4091	53.8999	0.626	53.322	1.14	50.4872
52	0.413	54.4137	0.6014	51.2266	1.1151	49.3844
53	0.3935	51.8445	0.5741	48.9012	1.0771	47.7015
54	0.3819	50.3162	0.5364	45.6899	1.0654	47.1833
55	0.3572	47.0619	0.5221	44.4719	1.0229	45.3012
56	0.3624	47.747	0.4702	40.0511	0.9995	44.2648
57	0.3247	42.78	0.4819	41.0477	0.9688	42.9052
58	0.3208	42.2661	0.4338	36.9506	0.941	41.674
59	0.2909	38.3267	0.4403	37.5043	0.9088	40.248
60	0.2844	37.4704	0.4078	34.7359	0.8883	39.3401

## Sheet: NEUROTOXIC NPAV+NK
Inducer	Pre- Contraction (g)			Inducer	Post- Contraction (g)				Inducer	Response (% change from initial response)
	Reading 1	Reading 2	Reading 3		Reading 1	Reading 2	Reading 3			Reading 1	Reading 2	Reading 3
ACH	2.9839	3.2951	3.2951	ACH	3.5527	2.593	2.593		ACH	119.062	78.692	78.692
CCH	2.6179	2.6179	1.9756	CCH	2.8413	2.6426	2.145		CCH	108.533	100.943	108.573
KCL	4.4107	4.3997	3.883	KCL	4.36	4.2681	3.8213		KCL	98.8506	97.0091	98.411
Time (min)	Twitching (g)
	Reading 1	percentage 1	Reading 2	percentage 2	Reading 3	Percantage 3
0	2.9989	99.9967	3.3855	99.9852	4.2997	99.993
1	3.0318	101.094	3.4243	101.131	4.0831	94.9558
2	2.9976	99.9533	3.3941	100.239	4.2215	98.1744
3	3.0126	100.453	3.4401	101.598	4.264	99.1628
4	3.0236	100.82	3.3783	99.7726	4.3819	101.905
5	3.0236	100.82	3.4142	100.833	4.0845	94.9884
6	3.0318	101.094	3.3726	99.6043	4.1366	96.2
7	3.0387	101.324	3.3611	99.2646	4.2311	98.3977
8	3.0168	100.594	3.3252	98.2044	4.0954	95.2419
9	3.0277	100.957	3.3295	98.3314	4.1119	95.6256
10	2.9976	99.9533	3.3008	97.4838	4.0379	93.9047
11	3.0044	100.18	3.2922	97.2298	4.153	96.5814
12	3.0154	100.547	3.3482	98.8836	4.1325	96.1047
13	3.0565	101.917	3.3482	98.8836	4.0996	95.3395
14	3.0469	101.597	3.2003	94.5157	4.0749	94.7651
15	3.0154	100.547	3.3037	97.5694	4.0022	93.0744
16	3.0236	100.82	3.252	96.0425	4.0941	95.2116
17	3.0305	101.05	3.2491	95.9569	4.0584	94.3814
18	3.0072	100.273	3.2462	95.8712	4.0118	93.2977
19	3.025	100.867	3.2477	95.9155	4.0763	94.7977
20	3.0031	100.137	3.252	96.0425	3.857	89.6977
21	2.9989	99.9967	3.1888	94.176	4.0749	94.7651
22	3.0483	101.644	3.2563	96.1695	4.1366	96.2
23	3.0524	101.781	3.2635	96.3822	3.8131	88.6767
24	3.0387	101.324	3.2405	95.7029	4.0022	93.0744
25	3.0277	100.957	3.2764	96.7631	3.7953	88.2628
26	3.0359	101.23	3.2764	96.7631	3.9186	91.1302
27	3.0099	100.363	3.2879	97.1028	3.8679	89.9512
28	3.0647	102.191	3.2764	96.7631	3.8432	89.3767
29	3.0414	101.414	3.2951	97.3154	4.0721	94.7
30	3.0072	100.273	3.3109	97.782	3.968	92.2791
31	3.062	102.101	3.2879	97.1028	3.9625	92.1512
32	3.0524	101.781	3.4401	101.598	4.0694	94.6372
33	3.0291	101.004	3.4429	101.68	4.1009	95.3698
34	3.0277	100.957	3.42	101.004	4.1503	96.5186
35	3.0702	102.374	3.5348	104.395	4.0201	93.4907
36	3.0346	101.187	3.5693	105.413	3.9981	92.9791
37	3.0565	101.917	3.5621	105.201	4.0927	95.1791
38	3.0332	101.14	3.5032	103.461	4.0612	94.4465
39	3.0072	100.273	3.6109	106.642	4.0831	94.9558
40	3.0716	102.421	3.631	107.236	4.1722	97.0279
41	3.0428	101.46	3.7057	109.442	4.0749	94.7651
42	3.0551	101.871	3.644	107.62	4.2119	97.9512
43	3.0716	102.421	3.7803	111.645	4.1174	95.7535
44	3.0661	102.237	3.7588	111.01	4.1311	96.0721
45	3.0825	102.784	3.6999	109.271	4.2298	98.3674
46	3.0688	102.327	3.7574	110.969	4.1722	97.0279
47	3.062	102.101	3.8177	112.75	4.2161	98.0488
48	3.0798	102.694	3.7545	110.883	4.1571	96.6767
49	3.0798	102.694	3.789	111.902	4.1229	95.8814
50	3.1182	103.975	3.8679	114.232	4.0269	93.6488
51	3.1374	104.615	3.8665	114.191	4.0831	94.9558
52	3.1223	104.111	3.9053	115.337	4.0859	95.0209
53	3.1552	105.208	3.7602	111.051	4.0927	95.1791
54	3.1538	105.162	3.8981	115.124	4.0845	94.9884
55	3.1415	104.752	3.9569	116.861	4.127	95.9767
56	3.1675	105.619	3.9354	116.226	4.1736	97.0605
57	3.184	106.169	3.9598	116.946	4.9069	114.114
58	3.1895	106.352	3.8895	114.87	4.8137	111.947
59	3.1908	106.395	4.0101	118.432	4.7122	109.586
60	3.1744	105.849	3.9885	117.794	4.6231	107.514

## Sheet: NEUROTOXIC KCAV+NK
Inducer	Pre- Contraction (g)			Inducer	Post- Contraction (g)				Inducer	Response (% change from initial response)
	Reading 1	Reading 2	Reading 3		Reading 1	Reading 2	Reading 3			Reading 1	Reading 2	Reading 3
ACH	2.3383	1.8812	2.3993	ACH	0.0947	0.2948	0.0369		ACH	4.03764	15.6619	1.52564
CCH	1.2767	1.4038	2.9643	CCH	0.0541	0.3422	0.0461		CCH	4.25998	24.3875	1.54521
KCL	1.8177	3.2905	1.8177	KCL	1.7284	3.281	1.2642		KCL	95.088	99.7113	69.5545
Time (min)	Twitching (g)
	Reading 1	percentage 1	Reading 2	percentage 2	Reading 3	Percantage 3
0	2.5777	99.9884	2.7157	99.989	1.816	100
1	2.5466	98.782	2.7089	99.7386	1.8107	99.7081
2	2.5128	97.4709	2.6954	99.2415	1.783	98.1828
3	2.4263	94.1156	2.7846	102.526	1.708	94.0529
4	2.2978	89.1311	2.6954	99.2415	1.654	91.0793
5	2.2613	87.7153	2.6765	98.5457	1.6132	88.8326
6	2.1666	84.0419	2.6683	98.2437	1.5671	86.2941
7	2.0476	79.4259	2.6102	96.1046	1.5434	84.989
8	2.0124	78.0605	2.5656	94.4624	1.5368	84.6256
9	1.9286	74.8099	2.5412	93.5641	1.5249	83.9703
10	1.8772	72.8161	2.5236	92.9161	1.5184	83.6123
11	1.773	68.7742	2.4479	90.1289	1.5026	82.7423
12	1.6959	65.7836	2.4398	89.8306	1.4973	82.4504
13	1.6351	63.4251	2.3924	88.0854	1.4815	81.5804
14	1.6121	62.533	2.3289	85.7474	1.4525	79.9835
15	1.5756	61.1171	2.3965	88.2364	1.413	77.8084
16	1.5566	60.3801	2.3695	87.2423	1.3906	76.5749
17	1.5296	59.3328	2.3045	84.849	1.3709	75.4901
18	1.5377	59.647	2.2518	82.9087	1.3327	73.3866
19	1.535	59.5423	2.1828	80.3682	1.2866	70.848
20	1.5309	59.3832	2.2721	83.6561	1.2695	69.9064
21	1.5188	58.9139	2.1612	79.5729	1.2221	67.2963
22	1.4768	57.2847	2.2017	81.0641	1.1799	64.9725
23	1.5134	58.7044	2.1057	77.5295	1.1615	63.9593
24	1.4525	56.3421	2.1463	79.0243	1.1246	61.9273
25	1.5323	59.4375	2.0909	76.9845	1.0851	59.7522
26	1.4755	57.2343	1.9732	72.651	1.0574	58.2269
27	1.485	57.6028	2.0733	76.3365	1.0298	56.707
28	1.5134	58.7044	2.0449	75.2909	1.0272	56.5639
29	1.5458	59.9612	1.9813	72.9492	1.0179	56.0518
30	1.5918	61.7455	1.9651	72.3527	0.9877	54.3888
31	1.5756	61.1171	1.9583	72.1024	0.9626	53.0066
32	1.5675	60.8029	1.9421	71.5059	0.9455	52.065
33	1.5282	59.2785	1.9299	71.0567	0.9402	51.7731
34	1.4985	58.1265	1.7757	65.3792	0.9231	50.8315
35	1.3984	54.2436	1.8068	66.5243	0.9113	50.1817
36	1.4173	54.9767	1.7473	64.3336	0.8836	48.6564
37	1.4471	56.1327	1.7081	62.8903	0.8797	48.4416
38	1.4633	56.7611	1.6635	61.2482	0.8612	47.4229
39	1.4255	55.2948	1.6486	60.6996	0.852	46.9163
40	1.4566	56.5012	1.6513	60.799	0.8336	45.9031
41	1.4512	56.2917	1.608	59.2047	0.8125	44.7412
42	1.3889	53.8751	1.5526	57.1649	0.8046	44.3062
43	1.4363	55.7137	1.5539	57.2128	0.7809	43.0011
44	1.4038	54.4531	1.5688	57.7614	0.7717	42.4945
45	1.3754	53.3514	1.5134	55.7216	0.7453	41.0407
46	1.3254	51.4119	1.4985	55.173	0.7414	40.826
47	1.2902	50.0465	1.4904	54.8748	0.7243	39.8844
48	1.2726	49.3638	1.4417	53.0817	0.7098	39.0859
49	1.1739	45.5353	1.439	52.9823	0.6821	37.5606
50	1.1955	46.3732	1.4755	54.3262	0.6558	36.1123
51	1.1523	44.6974	1.3308	48.9985	0.6137	33.7941
52	1.159	44.9573	1.3078	48.1517	0.6084	33.5022
53	1.1117	43.1226	1.3186	48.5493	0.5768	31.7621
54	1.1198	43.4368	1.2564	46.2592	0.5663	31.1839
55	1.0738	41.6524	1.2334	45.4124	0.5531	30.457
56	1.0711	41.5477	1.159	42.673	0.5307	29.2236
57	1.0251	39.7634	1.113	40.9794	0.5241	28.8601
58	1.0224	39.6587	1.0603	39.039	0.5083	27.9901
59	1.0049	38.9798	1.1442	42.1281	0.4925	27.12
60	0.967	37.5097	1.0725	39.4882	0.4635	25.5231

## Sheet: NEUROTOXIC T90 NK+CAV
Inducer	Pre- Contraction (g)			Inducer	Post- Contraction (g)				Inducer	Response (% change from initial response)
	Reading 1	Reading 2	Reading 3		Reading 1	Reading 2	Reading 3			Reading 1	Reading 2	Reading 3
ACH	1.8539	1.7104	3.4575	ACH	0.402	0.064	0.537		ACH	21.6882	3.7193	15.5437
CCH	2.463	1.5063	2.8867	CCH	0.176	0.016	0.09		CCH	7.14576	1.0425	3.12781
KCL	2.4254	1.5289	2.7743	KCL	1.365	0.848	1.022		KCL	56.2722	55.4676	36.8313
Time (min)	Twitching (g)
	Reading 1	percentage 1	Reading 2	percentage 2	Reading 3	Percantage 3
0	3.8996	99.9897	1.9879	99.995	2.6433	100.011
1	3.8753	99.3667	2.0039	100.8	2.7302	103.299
2	3.7998	97.4308	2.0039	100.8	2.5978	98.2898
3	3.7399	95.8949	1.9826	99.7284	2.6035	98.5055
4	3.6985	94.8333	1.9492	98.0483	2.6704	101.037
5	3.68	94.359	1.9545	98.3149	2.6362	99.7427
6	3.6244	92.9333	1.9385	97.5101	2.538	96.0272
7	3.556	91.1795	1.8932	95.2314	2.5878	97.9115
8	3.5217	90.3	1.8838	94.7586	2.4896	94.196
9	3.4476	88.4	1.8225	91.6751	2.3857	90.2649
10	3.4419	88.2538	1.7437	87.7113	2.3828	90.1551
11	3.3849	86.7923	1.6517	83.0835	2.306	87.2493
12	3.3293	85.3667	1.5303	76.9769	2.2917	86.7083
13	3.2409	83.1	1.4702	73.9537	2.2804	86.2807
14	3.1624	81.0872	1.3715	68.9889	2.175	82.2928
15	3.1054	79.6256	1.2861	64.6932	2.074	78.4714
16	2.9885	76.6282	1.2007	60.3974	2.0469	77.4461
17	2.9044	74.4718	1.0993	55.2968	1.8974	71.7896
18	2.8302	72.5692	1.0567	53.1539	1.9615	74.2149
19	2.7689	70.9974	1.0006	50.332	1.8007	68.1309
20	2.6962	69.1333	0.9713	48.8581	1.7437	65.9743
21	2.6491	67.9256	0.9152	46.0362	1.7394	65.8116
22	2.5821	66.2077	0.8272	41.6097	1.6128	61.0216
23	2.5237	64.7103	0.8325	41.8763	1.7992	68.0742
24	2.4909	63.8692	0.7805	39.2606	1.8234	68.9898
25	2.4139	61.8949	0.7018	35.3018	1.7807	67.3742
26	2.3611	60.541	0.6991	35.166	1.6882	63.8744
27	2.2941	58.8231	0.6831	34.3612	1.6896	63.9274
28	2.2143	56.7769	0.6898	34.6982	1.5786	59.7276
29	2.1772	55.8256	0.6537	32.8823	1.59	60.1589
30	2.1302	54.6205	0.6271	31.5443	1.4989	56.7121
31	2.0731	53.1564	0.6004	30.2012	1.5444	58.4336
32	2.0232	51.8769	0.6084	30.6036	1.5345	58.059
33	1.9448	49.8667	0.5537	27.8521	1.3096	49.5498
34	1.8992	48.6974	0.5537	27.8521	1.2355	46.7461
35	1.845	47.3077	0.5403	27.1781	1.3793	52.1869
36	1.7808	45.6615	0.515	25.9054	1.1402	43.1404
37	1.7138	43.9436	0.507	25.503	1.1131	42.115
38	1.6696	42.8103	0.479	24.0946	1.2227	46.2618
39	1.6169	41.459	0.4589	23.0835	1.2953	49.0087
40	1.537	39.4103	0.4523	22.7515	1.1758	44.4873
41	1.4928	38.2769	0.4163	20.9406	1.1544	43.6776
42	1.403	35.9744	0.4136	20.8048	1.1459	43.356
43	1.3745	35.2436	0.3949	19.8642	1.0619	40.1778
44	1.3146	33.7077	0.3629	18.2545	1.0049	38.0212
45	1.2476	31.9897	0.3669	18.4557	0.9423	35.6527
46	1.192	30.5641	0.3429	17.2485	0.827	31.2902
47	1.1378	29.1744	0.3322	16.7103	0.8413	31.8313
48	1.0808	27.7128	0.3309	16.6449	0.8783	33.2312
49	1.028	26.359	0.3095	15.5684	0.837	31.6686
50	0.9553	24.4949	0.2788	14.0241	0.837	31.6686
51	0.9082	23.2872	0.2628	13.2193	0.8199	31.0216
52	0.8441	21.6436	0.2482	12.4849	0.7843	29.6746
53	0.8099	20.7667	0.2375	11.9467	0.753	28.4904
54	0.7685	19.7051	0.2375	11.9467	0.7103	26.8748
55	0.7115	18.2436	0.2068	10.4024	0.7388	27.9531
56	0.663	17	0.1961	9.86419	0.7188	27.1964
57	0.6288	16.1231	0.1721	8.65694	0.7046	26.6591
58	0.5618	14.4051	0.1868	9.39638	0.585	22.1339
59	0.5204	13.3436	0.1748	8.79276	0.5694	21.5437
60	0.4948	12.6872	0.1428	7.1831	0.2804	10.6092
61	0.462	11.8462	0.1614	8.11871	0.3843	14.5403
62	0.4078	10.4564	0.1454	7.31388	0.3744	14.1657
63	0.3892	9.97949	0.1508	7.58551	0.353	13.356
64	0.3636	9.32308	0.1321	6.64487	0.3587	13.5717
65	0.3365	8.62821	0.1267	6.37324	0.3203	12.1188
66	0.3123	8.00769	0.1281	6.44366	0.3203	12.1188
67	0.298	7.64103	0.1094	5.50302	0.2719	10.2876
68	0.2709	6.94615	0.1161	5.84004	0.2591	9.80325
69	0.2481	6.36154	0.1161	5.84004	0.2562	9.69353
70	0.2267	5.81282	0.0841	4.23038	0.2463	9.31896
71	0.2096	5.37436	0.1094	5.50302	0.2477	9.37193
72	0.1854	4.75385	0.08	4.02414	0.2164	8.18767
73	0.1854	4.75385	0.0867	4.36117	0.1979	7.4877
74	0.1739	4.45897	0.1094	5.50302	0.1637	6.19372
75	0.1554	3.98462	0.08	4.02414	0.1566	5.92509
76	0.1397	3.58205	0.0841	4.23038	0.1893	7.16232
77	0.1269	3.25385	0.1067	5.3672	0.1665	6.29966
78	0.1098	2.81538	0.0841	4.23038	0.1452	5.49376
79	0.1084	2.77949	0.076	3.82294	0.1466	5.54673
80	0.0898	2.30256	0.0747	3.75755	0.168	6.35641
81	0.087	2.23077	0.0841	4.23038	0.1608	6.084
82	0.0784	2.01026	0.0894	4.49698	0.1381	5.22512
83	0.0699	1.79231	0.0854	4.29577	0.1409	5.33106
84	0.0713	1.82821	0.0841	4.23038	0.1594	6.03103
85	0.0613	1.57179	0.072	3.62173	0.1438	5.44079
86	0.0613	1.57179	0.0881	4.43159	0.1594	6.03103
87	0.067	1.71795	0.0894	4.49698	0.1495	5.65645
88	0.0585	1.5	0.0774	3.89336	0.1267	4.79379
89	0.0599	1.5359	0.0827	4.15996	0.1552	5.87212
90	0.0613	1.57179	0.072	3.62173	0.1452	5.49376
91	0.0542	1.38974	0.0894	4.49698	0.1395	5.27809
92	0.0528	1.35385	0.0867	4.36117	0.121	4.57813
93	0.0485	1.24359	0.0907	4.56237	0.1552	5.87212
94	0.0456	1.16923	0.0827	4.15996	0.1367	5.17215
95	0.0556	1.42564	0.076	3.82294	0.1438	5.44079
96	0.0528	1.35385	0.0734	3.69215	0.1779	6.73099
97	0.0485	1.24359	0.0881	4.43159	0.1509	5.70942
98	0.0485	1.24359	0.0747	3.75755	0.1651	6.24669
99	0.0428	1.09744	0.0734	3.69215	0.1552	5.87212
100	0.0485	1.24359	0.0734	3.69215	0.1452	5.49376
101	0.0485	1.24359	0.0734	3.69215	0.1367	5.17215
102	0.0442	1.13333	0.0827	4.15996	0.1281	4.84677
103	0.0428	1.09744	0.076	3.82294	0.1338	5.06243
104	0.0471	1.20769	0.0774	3.89336	0.131	4.95649
105	0.0428	1.09744	0.076	3.82294	0.121	4.57813
106	0.0185	0.474359	0.0947	4.76358	0.1167	4.41544
107	0.0271	0.694872	0.0787	3.95875	0.121	4.57813
108	0.0157	0.402564	0.0841	4.23038	0.0797	3.01551
109	0.0299	0.766667	0.0747	3.75755	0.0783	2.96254
110	0.0285	0.730769	0.0787	3.95875	0.1039	3.93114
111	0.0214	0.548718	0.1001	5.03521	0.1196	4.52516
112	0.0456	1.16923	0.0921	4.6328	0.0612	2.31555
113	0.0428	1.09744	0.0841	4.23038	0.0826	3.12524
114	0.0242	0.620513	0.08	4.02414	0.1153	4.36247
115	0.0299	0.766667	0.0774	3.89336	0.0826	3.12524
116	0.0328	0.841026	0.0867	4.36117	0.1011	3.8252
117	0.0342	0.876923	0.0867	4.36117	0.1153	4.36247
118	0.0328	0.841026	0.0907	4.56237	0.1153	4.36247
119	0.0342	0.876923	0.0774	3.89336	0.0954	3.60953
120	0.0342	0.876923	0.08	4.02414	0.0883	3.3409
121	0.0442	1.13333	0.0747	3.75755	0.1466	5.54673
122	0.0399	1.02308	0.0921	4.6328	0.1409	5.33106
123	0.0371	0.951282	0.0881	4.43159	0.1167	4.41544
124	0.0328	0.841026	0.0987	4.96479	0.0982	3.71547
125	0.0299	0.766667	0.0827	4.15996	0.1011	3.8252
126	0.0371	0.951282	0.072	3.62173	0.1409	5.33106
127	0.0371	0.951282	0.1014	5.1006	0.1367	5.17215
128	0.0428	1.09744	0.0694	3.49095	0.1096	4.1468
129	0.0456	1.16923	0.0947	4.76358	0.1438	5.44079
130	0.0271	0.694872	0.0947	4.76358	0.1267	4.79379
131	0.0371	0.951282	0.0867	4.36117	0.1167	4.41544
132	0.0442	1.13333	0.0814	4.09457	0.1224	4.6311
133	0.0299	0.766667	0.0934	4.69819	0.1466	5.54673
134	0.0371	0.951282	0.0974	4.8994	0.1281	4.84677
135	0.0371	0.951282	0.0921	4.6328	0.1267	4.79379
136	0.0413	1.05897	0.0854	4.29577	0.1167	4.41544
137	0.0328	0.841026	0.0827	4.15996	0.158	5.97806
138	0.0356	0.912821	0.0867	4.36117	0.0996	3.76844
139	0.0428	1.09744	0.0827	4.15996	0.1409	5.33106
140	0.0342	0.876923	0.08	4.02414	0.1267	4.79379
141	0.0371	0.951282	0.0827	4.15996	0.1523	5.76239
142	0.0456	1.16923	0.0854	4.29577	0.0883	3.3409
143	0.0342	0.876923	0.0987	4.96479	0.1295	4.89974
144	0.0328	0.841026	0.0894	4.49698	0.0968	3.6625
145	0.0285	0.730769	0.0787	3.95875	0.1224	4.6311
146	0.0428	1.09744	0.0774	3.89336	0.1238	4.68407
147	0.0385	0.987179	0.0881	4.43159	0.1395	5.27809
148	0.0385	0.987179	0.0774	3.89336	0.1452	5.49376
149	0.0356	0.912821	0.0867	4.36117	0.1765	6.67802
150	0.0342	0.876923	0.0974	4.8994	0.131	4.95649
151	0.0342	0.876923	0.0947	4.76358	0.1167	4.41544
152	0.0371	0.951282	0.0787	3.95875	0.0883	3.3409
153	0.0328	0.841026	0.0881	4.43159	0.121	4.57813
154	0.0385	0.987179	0.072	3.62173	0.1068	4.04086
155	0.0456	1.16923	0.0734	3.69215	0.1068	4.04086
156	0.0285	0.730769	0.0867	4.36117	0.1068	4.04086
157	0.0228	0.584615	0.0921	4.6328	0.0826	3.12524
158	0.0228	0.584615	0.072	3.62173	0.1181	4.46841
159	0.0456	1.16923	0.0947	4.76358	0.074	2.79985
160	0.0271	0.694872	0.0814	4.09457	0.0982	3.71547
161	0.0399	1.02308	0.0881	4.43159	0.1409	5.33106
162	0.0314	0.805128	0.0774	3.89336	0.0968	3.6625
163	0.0385	0.987179	0.0814	4.09457	0.1594	6.03103
164	0.0399	1.02308	0.0774	3.89336	0.121	4.57813
165	0.0342	0.876923	0.0747	3.75755	0.1196	4.52516
166	0.0342	0.876923	0.0841	4.23038	0.0697	2.63715
167	0.0485	1.24359	0.08	4.02414	0.0811	3.06848
168	0.0399	1.02308	0.0747	3.75755	0.0826	3.12524
169	0.0299	0.766667	0.0747	3.75755	0.1025	3.87817
170	0.0428	1.09744	0.1041	5.23642	0.131	4.95649

[truncated: 3 more sheets: NEUROTOXIC T90 NK+NPAV, NUEROTOXIC T90 NK+KCAV, NEUROTOXIC CONTROL]
