# Supplementary material for: In Vitro neurotoxicity and myotoxicity of Malaysian Naja sumatrana and Naja kaouthia venoms: Neutralization by monovalent and Neuro Polyvalent Antivenoms from Thailand
Source: PLoS One. 2022 Sep 12;17(9):e0274488. doi: 10.1371/journal.pone.0274488 (PMC9467353; doi:10.1371/journal.pone.0274488)
Supplement: S3 File — (XLSX) [file pone.0274488.s004.xlsx]

## Sheet: MYOTOXIC NS 30UG
Inducer	Pre- Contraction (g)					Inducer	Post- Contraction (g)						Inducer	Response (% change from initial response)
	Reading 1	Reading 2	Reading 3	Reading 4			Reading 1	Reading 2	Reading 3	Reading 4				Reading 1	Reading 2	Reading 3	Reading 4
KCL	5.7351	6.6997	2.9635	2.6089		KCL	2.3408	1.0486	0.6565	0.8531			KCL	40.8143	15.6552	22.166	32.7022
Time (min)	Twitching (g)											Time (min)	twitching (g)								baseline
	Reading 1	percentage 1	Reading 2	percentage 2	Reading 3	Percentage 3	Reading 4	Percentage 4					Reading 1	percentage 1	Reading 2	percentage 2	Reading 3	percentage 3	Reading 4	Percentage 4	reading 1	reading 2	reading 3	reading 4
0	1.8955	99.9736	2.3996	99.9833	2.1429	99.9953	2.2203	100.014				0	1.8955	99.9736	2.3996	99.9833	2.1429	99.9953	2.2203	100.014	0	0	0	0
1	1.9812	104.494	2.8432	118.467	1.9292	90.0233	1.9323	87.0405				5	1.556	82.0675	2.3626	98.4417	1.6861	78.6794	1.9432	87.5315	2.213	1.742	1.556	2.472
2	2.0769	109.541	2.8281	117.838	1.8812	87.7835	2.1831	98.3378				10	0.7511	39.615	1.4602	60.8417	1.2836	59.8973	1.0126	45.6126	2.558	1.779	1.645	2.318
3	2.04	107.595	2.8214	117.558	1.8549	86.5562	2.4495	110.338				15	0.7679	40.5011	1.0586	44.1083	1.1814	55.1283	0.9073	40.8694	2.166	1.598	1.504	1.864
4	1.882	99.2616	2.6584	110.767	1.7806	83.0891	2.3163	104.338				20	0.9175	48.3914	1.025	42.7083	1.2402	57.8721	0.8717	39.2658	1.783	1.391	1.372	1.633
5	1.556	82.0675	2.3626	98.4417	1.6861	78.6794	1.9432	87.5315				25	0.9175	48.3914	1.1259	46.9125	1.3037	60.8353	0.833	37.5225	1.449	1.256	1.185	1.588
6	1.2771	67.3576	2.1879	91.1625	1.57	73.2618	1.6335	73.5811				30	1.0234	53.9768	0.9897	41.2375	1.282	59.8227	0.8098	36.4775	1.373	1.139	1.185	1.581
7	1.1175	58.9399	1.9778	82.4083	1.4849	69.2907	1.3347	60.1216				35	0.7797	41.1234	0.9965	41.5208	1.2387	57.8021	0.7912	35.6396	1.344	0.979	1.076	1.548
8	0.9679	51.0496	1.7207	71.6958	1.4059	65.6043	1.1721	52.7973				40	0.857	45.2004	1.0721	44.6708	1.2511	58.3808	0.8129	36.6171	1.269	0.663	1.11	1.533
9	0.7898	41.6561	1.4838	61.825	1.344	62.7158	1.0807	48.6802				45	0.8368	44.135	1.0166	42.3583	1.2449	58.0915	0.8036	36.1982	1.185	0.623	1.163	1.545
10	0.7511	39.615	1.4602	60.8417	1.2836	59.8973	1.0126	45.6126				50	0.7915	41.7458	0.9427	39.2792	1.2154	56.7149	0.8082	36.4054	1.119	0.51	1.165	1.574
11	0.7747	40.8597	1.3393	55.8042	1.3145	61.3392	0.977	44.009				55	0.8587	45.2901	0.8721	36.3375	1.1334	52.8885	0.7974	35.9189	1.054	0.455	1.189	1.588
12	0.6352	33.5021	1.3645	56.8542	1.2185	56.8595	0.9476	42.6847				60	0.7562	39.884	0.9763	40.6792	1.0916	50.9379	0.7804	35.1532	1.008	0.393	1.131	1.596
13	0.6974	36.7827	1.2233	50.9708	1.1922	55.6323	0.9228	41.5676				65	0.7612	40.1477	0.9007	37.5292	1.0327	48.1895	0.7958	35.8468	0.936	0.363	1.202	1.542
14	0.7242	38.1962	1.2132	50.55	1.1767	54.909	0.9213	41.5				70	0.7545	39.7943	0.8419	35.0792	1.0188	47.5408	0.8036	36.1982	0.958	0.299	1.157	1.415
15	0.7679	40.5011	1.0586	44.1083	1.1814	55.1283	0.9073	40.8694				75	0.7209	38.0222	0.7982	33.2583	0.9553	44.5777	0.7757	34.9414	0.955	0.226	1.135	1.339
16	0.7024	37.0464	1.0738	44.7417	1.1752	54.839	0.8949	40.3108				80	0.773	40.77	0.7999	33.3292	0.9847	45.9496	0.7633	34.3829	0.921	0.201	1.098	1.257
17	0.773	40.77	0.9981	41.5875	1.1705	54.6197	0.8825	39.7523				85	0.6688	35.2743	0.7545	31.4375	0.9166	42.7718	0.7014	31.5946	0.939	0.284	1.146	1.228
18	0.8704	45.9072	1.062	44.25	1.2139	56.6449	0.8748	39.4054				90	0.6604	34.8312	0.7142	29.7583	0.8315	38.8007	0.6813	30.6892	0.975	0.221	1.285	1.172
19	0.7982	42.0992	1.0318	42.9917	1.234	57.5828	0.8686	39.1261				95	0.736	38.8186	0.689	28.7083	0.7958	37.1349	0.6426	28.9459	0.966	0.144	1.256	1.181
20	0.9175	48.3914	1.025	42.7083	1.2402	57.8721	0.8717	39.2658				100	0.7629	40.2373	0.6957	28.9875	0.7556	35.259	0.5915	26.6441	0.919	0.094	1.248	1.181
21	0.7545	39.7943	1.0855	45.2292	1.265	59.0294	0.8624	38.8468				105	0.7427	39.1719	0.7058	29.4083	0.7277	33.9571	0.5559	25.0405	0.916	0.065	1.196	1.164
22	0.894	47.1519	1.0082	42.0083	1.282	59.8227	0.8516	38.3604				110	0.7209	38.0222	0.6184	25.7667	0.7138	33.3084	0.5357	24.1306	0.887	0.038	1.117	1.152
23	0.9528	50.2532	1.0049	41.8708	1.3006	60.6906	0.8562	38.5676				115	0.6385	33.6762	0.5949	24.7875	0.7169	33.4531	0.528	23.7838	0.855	0.067	1.1	1.054
24	0.8335	43.961	1.0267	42.7792	1.2851	59.9673	0.85	38.2883				120	0.6268	33.0591	0.5999	24.9958	0.706	32.9445	0.5187	23.3649	0.845	0.09	1.033	1.042
25	0.9175	48.3914	1.1259	46.9125	1.3037	60.8353	0.833	37.5225
26	0.9763	51.4926	1.0805	45.0208	1.3176	61.4839	0.8268	37.2432
27	0.9192	48.481	1.0906	45.4417	1.2898	60.1867	0.8144	36.6847
28	0.8973	47.3259	1.0771	44.8792	1.3052	60.9053	0.8144	36.6847
29	0.9326	49.1878	0.9864	41.1	1.282	59.8227	0.8222	37.036
30	1.0234	53.9768	0.9897	41.2375	1.282	59.8227	0.8098	36.4775
31	0.983	51.846	0.9461	39.4208	1.3006	60.6906	0.8144	36.6847
32	0.8049	42.4525	1.0284	42.85	1.2511	58.3808	0.8051	36.2658
33	0.8049	42.4525	0.936	39	1.2867	60.042	0.8005	36.0586
34	0.8486	44.7574	0.9847	41.0292	1.2929	60.3313	0.816	36.7568
35	0.7797	41.1234	0.9965	41.5208	1.2387	57.8021	0.7912	35.6396
36	0.8704	45.9072	0.9595	39.9792	1.3021	60.7606	0.7974	35.9189
37	0.8116	42.8059	0.9998	41.6583	1.282	59.8227	0.8067	36.3378
38	0.7965	42.0095	0.983	40.9583	1.2681	59.1741	0.8036	36.1982
39	0.8637	45.5538	0.9914	41.3083	1.2511	58.3808	0.8036	36.1982
40	0.857	45.2004	1.0721	44.6708	1.2511	58.3808	0.8129	36.6171
41	0.8587	45.2901	0.9225	38.4375	1.2634	58.9547	0.7974	35.9189
42	0.7915	41.7458	0.9427	39.2792	1.2433	58.0168	0.8051	36.2658
43	0.8217	43.3386	0.9729	40.5375	1.2681	59.1741	0.8098	36.4775
44	0.8637	45.5538	1.0149	42.2875	1.2526	58.4508	0.8005	36.0586
45	0.8368	44.135	1.0166	42.3583	1.2449	58.0915	0.8036	36.1982
46	0.8183	43.1593	0.9461	39.4208	1.2216	57.0042	0.8113	36.545
47	0.8385	44.2247	0.9897	41.2375	1.2062	56.2856	0.7989	35.9865
48	0.862	45.4641	1.0217	42.5708	1.1876	55.4176	0.8129	36.6171
49	0.741	39.0823	1.025	42.7083	1.2108	56.5002	0.816	36.7568
50	0.7915	41.7458	0.9427	39.2792	1.2154	56.7149	0.8082	36.4054
51	0.8284	43.692	0.9662	40.2583	1.1922	55.6323	0.816	36.7568
52	0.8318	43.8713	0.9948	41.45	1.1798	55.0537	0.802	36.1261
53	0.82	43.2489	1.0149	42.2875	1.1643	54.3304	0.7958	35.8468
54	0.8688	45.8228	0.9343	38.9292	1.1705	54.6197	0.802	36.1261
55	0.8587	45.2901	0.8721	36.3375	1.1334	52.8885	0.7974	35.9189
56	0.8301	43.7816	0.899	37.4583	1.1566	53.9711	0.7989	35.9865
57	0.7444	39.2616	0.9998	41.6583	1.121	52.3098	0.7866	35.4324
58	0.7864	41.4768	0.9461	39.4208	1.1241	52.4545	0.7989	35.9865
59	0.8318	43.8713	0.9091	37.8792	1.1148	52.0205	0.785	35.3604
60	0.7562	39.884	0.9763	40.6792	1.0916	50.9379	0.7804	35.1532
61	0.7612	40.1477	0.9679	40.3292	1.0993	51.2972	0.7989	35.9865
62	0.7646	40.327	0.9091	37.8792	1.0869	50.7186	0.8036	36.1982
63	0.7629	40.2373	0.9494	39.5583	1.09	50.8633	0.7927	35.7072
64	0.7528	39.7046	0.894	37.25	1.0591	49.4214	0.7927	35.7072
65	0.7612	40.1477	0.9007	37.5292	1.0327	48.1895	0.7958	35.8468
66	0.7394	38.9979	0.8436	35.15	1.0234	47.7555	0.8067	36.3378
67	0.6688	35.2743	0.9007	37.5292	1.0234	47.7555	0.8191	36.8964
68	0.7915	41.7458	0.8839	36.8292	1.0575	49.3467	0.8098	36.4775
69	0.815	42.9852	0.8015	33.3958	0.9987	46.6029	0.8005	36.0586
70	0.7545	39.7943	0.8419	35.0792	1.0188	47.5408	0.8036	36.1982
71	0.7377	38.9082	0.8503	35.4292	0.9847	45.9496	0.8082	36.4054
72	0.8251	43.5179	0.8049	33.5375	0.9878	46.0943	0.7927	35.7072
73	0.6873	36.25	0.8066	33.6083	1.0033	46.8175	0.8005	36.0586
74	0.7276	38.3755	0.8133	33.8875	0.9987	46.6029	0.7881	35.5
75	0.7209	38.0222	0.7982	33.2583	0.9553	44.5777	0.7757	34.9414
76	0.7864	41.4768	0.7595	31.6458	0.9538	44.5077	0.7804	35.1532
77	0.7562	39.884	0.7747	32.2792	0.9646	45.0117	0.7866	35.4324
78	0.8167	43.0749	0.7663	31.9292	0.9476	44.2184	0.7664	34.5225
79	0.7158	37.7532	0.7948	33.1167	0.946	44.1437	0.7866	35.4324
80	0.773	40.77	0.7999	33.3292	0.9847	45.9496	0.7633	34.3829
81	0.7444	39.2616	0.7343	30.5958	0.9662	45.0863	0.754	33.964
82	0.6419	33.8555	0.7579	31.5792	0.9584	44.7224	0.7447	33.545
83	0.8217	43.3386	0.7595	31.6458	0.9305	43.4204	0.7293	32.8514
84	0.6873	36.25	0.7545	31.4375	0.9336	43.5651	0.7293	32.8514
85	0.6688	35.2743	0.7545	31.4375	0.9166	42.7718	0.7014	31.5946
86	0.736	38.8186	0.7965	33.1875	0.9042	42.1932	0.7091	31.9414
87	0.7041	37.1361	0.6856	28.5667	0.8887	41.4699	0.6952	31.3153
88	0.7663	40.4167	0.7612	31.7167	0.8655	40.3873	0.6937	31.2477
89	0.7158	37.7532	0.7595	31.6458	0.8423	39.3047	0.6813	30.6892
90	0.6604	34.8312	0.7142	29.7583	0.8315	38.8007	0.6813	30.6892
91	0.736	38.8186	0.7797	32.4875	0.8237	38.4368	0.6782	30.5495
92	0.6453	34.0348	0.7175	29.8958	0.8051	37.5688	0.6704	30.1982
93	0.7175	37.8428	0.7444	31.0167	0.802	37.4242	0.658	29.6396
94	0.7108	37.4895	0.7041	29.3375	0.8082	37.7135	0.6441	29.0135
95	0.736	38.8186	0.689	28.7083	0.7958	37.1349	0.6426	28.9459
96	0.6822	35.981	0.7091	29.5458	0.7726	36.0523	0.6255	28.1757
97	0.6923	36.5137	0.6688	27.8667	0.7649	35.693	0.6178	27.8288
98	0.6537	34.4778	0.689	28.7083	0.7571	35.329	0.6023	27.1306
99	0.7377	38.9082	0.6974	29.0583	0.7417	34.6104	0.6116	27.5495
100	0.7629	40.2373	0.6957	28.9875	0.7556	35.259	0.5915	26.6441
101	0.6688	35.2743	0.7158	29.825	0.7401	34.5357	0.6038	27.1982
102	0.6402	33.7658	0.6537	27.2375	0.7277	33.9571	0.5744	25.8739
103	0.6301	33.2331	0.6553	27.3042	0.7246	33.8124	0.5682	25.5946
104	0.5999	31.6403	0.6301	26.2542	0.7293	34.0317	0.5651	25.455
105	0.7427	39.1719	0.7058	29.4083	0.7277	33.9571	0.5559	25.0405
106	0.6301	33.2331	0.6335	26.3958	0.7122	33.2338	0.5651	25.455
107	0.6402	33.7658	0.6318	26.325	0.7231	33.7424	0.545	24.5495
108	0.7242	38.1962	0.6436	26.8167	0.7293	34.0317	0.5404	24.3423
109	0.7024	37.0464	0.615	25.625	0.72	33.5978	0.5404	24.3423
110	0.7209	38.0222	0.6184	25.7667	0.7138	33.3084	0.5357	24.1306
111	0.652	34.3882	0.6066	25.275	0.7107	33.1638	0.5311	23.9234
112	0.689	36.3397	0.6167	25.6958	0.72	33.5978	0.5326	23.991
113	0.7394	38.9979	0.6285	26.1875	0.7107	33.1638	0.5388	24.2703
114	0.6066	31.9937	0.5865	24.4375	0.7169	33.4531	0.5264	23.7117
115	0.6385	33.6762	0.5949	24.7875	0.7169	33.4531	0.528	23.7838
116	0.5898	31.1076	0.6167	25.6958	0.7029	32.7998	0.5218	23.5045
117	0.6251	32.9694	0.5428	22.6167	0.7184	33.5231	0.5156	23.2252
118	0.6402	33.7658	0.5999	24.9958	0.72	33.5978	0.5171	23.2928
119	0.6251	32.9694	0.5209	21.7042	0.7122	33.2338	0.5171	23.2928
120	0.6268	33.0591	0.5999	24.9958	0.706	32.9445	0.5187	23.3649

## Sheet: MYOTOXIC NS 10UG
Inducer	Pre- Contraction (g)					Inducer	Post- Contraction (g)						Inducer	Response (% change from initial response)
	Reading 1	Reading 2	Reading 3	Reading 4			Reading 1	Reading 2	Reading 3	Reading 4				Reading 1	Reading 2	Reading 3	Reading 4
KCL	3.7981	6.5636	3.0889	3.6078		KCL	1.8704	2.0064	0.8284	1.2586			KCL	49.2443	30.5728	26.821	34.8891
Time (min)	Twitching (g)											Time (min)	twitching (g)								baseline
	Reading 1	percentage 1	Reading 2	percentage 2	Reading 3	Percentage 3	Reading 4	Percentage 4					Reading 1	percentage 1	Reading 2	percentage 2	Reading 3	percentage 3	Reading 4	Percentage 4	reading 1	readin g 2	reading 3	reading 4
0	1.1845	99.9578	0.8083	100.037	2.1135	99.9763	1.7224	100.023				0	1.1845	99.9578	0.8083	100.037	2.1135	99.9763	1.7224	100.023	0	0	0	0
1	1.4802	124.911	1.1611	143.7	2.0252	95.7994	1.84	106.852				5	2.2776	192.203	1.3594	168.243	2.29	108.325	0.9091	52.7933	1.761	2.368	1.86	1.233
2	1.8998	160.321	1.4132	174.901	2.1491	101.66	1.8955	110.075				10	1.282	108.186	0.7898	97.7475	1.5638	73.9735	0.5142	29.8606	2.869	1.975	2.121	1.51
3	2.1677	182.928	1.4149	175.111	2.276	107.663	1.4955	86.8467				15	0.8469	71.4684	0.657	81.3119	1.2139	57.4219	0.5965	34.64	2.607	1.582	2.019	1.28
4	2.3163	195.468	1.4182	175.52	2.3225	109.863	1.2015	69.7735				20	0.7695	64.9367	0.5965	73.8243	1.121	53.0274	0.6923	40.2033	2.306	1.353	1.847	0.979
5	2.2776	192.203	1.3594	168.243	2.29	108.325	0.9091	52.7933				25	0.7633	64.4135	0.6369	78.8243	1.0978	51.93	0.7915	45.964	2.07	1.173	1.725	0.712
6	2.2017	185.797	1.1158	138.094	2.1909	103.638	0.773	44.8897				30	0.8609	72.6498	0.5612	69.4554	1.1163	52.8051	0.7679	44.5935	1.853	1.135	1.57	0.571
7	1.9586	165.283	0.9645	119.369	2.0453	96.7502	0.6419	37.2764				35	0.8733	73.6962	0.6066	75.0743	1.1071	52.3699	0.7679	44.5935	1.711	0.973	1.505	0.512
8	1.7156	144.776	0.8486	105.025	1.858	87.8903	0.5528	32.1022				40	0.8965	75.654	0.6268	77.5743	1.138	53.8316	0.7612	44.2044	1.61	0.849	1.409	0.462
9	1.4941	126.084	0.9141	113.131	1.7016	80.492	0.5478	31.8118				45	0.9228	77.8734	0.5781	71.547	1.1194	52.9518	0.7478	43.4262	1.575	0.777	1.322	0.401
10	1.282	108.186	0.7898	97.7475	1.5638	73.9735	0.5142	29.8606				50	0.9089	76.7004	0.4655	57.6114	1.1179	52.8808	0.7242	42.0557	1.517	0.797	1.244	0.412
11	1.1396	96.1688	0.7948	98.3663	1.4384	68.0416	0.5226	30.3484				55	0.8748	73.8228	0.4369	54.0718	1.073	50.7569	0.7242	42.0557	1.46	0.876	1.223	0.445
12	1.0327	87.1477	0.7864	97.3267	1.3734	64.9669	0.5411	31.4228				60	0.9135	77.0886	0.3882	48.0446	1.0993	52.0009	0.6822	39.6167	1.42	0.916	1.146	0.457
13	0.9352	78.9198	0.7965	98.5767	1.3114	62.0341	0.5394	31.324				65	0.9042	76.3038	0.373	46.1634	1.073	50.7569	0.6873	39.9129	1.42	0.955	1.115	0.455
14	0.898	75.7806	0.6822	84.4307	1.2619	59.6925	0.5781	33.5714				70	0.8129	68.5992	0.3579	44.2946	1.0622	50.246	0.689	40.0116	1.425	0.931	1.045	0.425
15	0.8469	71.4684	0.657	81.3119	1.2139	57.4219	0.5965	34.64				75	0.8346	70.4304	0.3596	44.505	1.0807	51.1211	0.6352	36.8873	1.414	0.877	1.076	0.4
16	0.8129	68.5992	0.6285	77.7847	1.1938	56.4711	0.5814	33.7631				80	0.8469	71.4684	0.373	46.1634	1.0653	50.3926	0.6251	36.3008	1.417	0.871	1.061	0.396
17	0.7835	66.1181	0.6722	83.1931	1.1535	54.5648	0.6184	35.9117				85	0.7711	65.0717	0.3562	44.0842	1.0575	50.0237	0.6133	35.6156	1.403	0.799	1.115	0.403
18	0.7711	65.0717	0.6772	83.8119	1.1442	54.1249	0.6285	36.4983				90	0.7231	61.0211	0.4386	54.2822	1.0482	49.5837	0.5898	34.2509	1.411	0.788	1.115	0.401
19	0.7773	65.5949	0.6201	76.745	1.1163	52.8051	0.6621	38.4495				95	0.6921	58.4051	0.4201	51.9926	1.0312	48.7796	0.5999	34.8374	1.411	0.829	1.106	0.381
20	0.7695	64.9367	0.5965	73.8243	1.121	53.0274	0.6923	40.2033				100	0.6952	58.6667	0.3462	42.8465	1.0234	48.4106	0.5528	32.1022	1.435	0.8	1.101	0.391
21	0.7788	65.7215	0.6033	74.6658	1.1086	52.4409	0.6738	39.1289				105	0.6611	55.789	0.3109	38.4777	1.0142	47.9754	0.5226	30.3484	1.417	0.797	1.072	0.358
22	0.754	63.6287	0.6318	78.1931	1.0947	51.7833	0.6722	39.036				110	0.6395	53.9662	0.2957	36.5965	1.0188	48.193	0.5209	30.2497	1.426	0.75	1.039	0.338
23	0.7556	63.7637	0.568	70.297	1.0931	51.7077	0.7108	41.2776				115	0.5946	50.1772	0.3142	38.8861	1.0002	47.3132	0.4957	28.7863	1.456	0.775	1.034	0.317
24	0.7633	64.4135	0.6385	79.0223	1.0993	52.0009	0.7226	41.9628				120	0.6426	54.2278	0.2756	34.1089	1.0064	47.6064	0.4839	28.101	1.404	0.736	1.053	0.321
25	0.7633	64.4135	0.6369	78.8243	1.0978	51.93	0.7915	45.964
26	0.7819	65.9831	0.5965	73.8243	1.0869	51.4144	0.7814	45.3775
27	0.8051	67.9409	0.5932	73.4158	1.1024	52.1476	0.7814	45.3775
28	0.8036	67.8143	0.5696	70.495	1.09	51.561	0.7394	42.9384
29	0.833	70.2954	0.5982	74.0347	1.1117	52.5875	0.7629	44.3031
30	0.8609	72.6498	0.5612	69.4554	1.1163	52.8051	0.7679	44.5935
31	0.8469	71.4684	0.5159	63.849	1.0978	51.93	0.7528	43.7166
32	0.8733	73.6962	0.4688	58.0198	1.1009	52.0766	0.7528	43.7166
33	0.8918	75.2574	0.4688	58.0198	1.1071	52.3699	0.7377	42.8397
34	0.9011	76.0422	0.5545	68.6262	1.09	51.561	0.7747	44.9884
35	0.8733	73.6962	0.6066	75.0743	1.1071	52.3699	0.7679	44.5935
36	0.8624	72.7764	0.6503	80.4827	1.1117	52.5875	0.7461	43.3275
37	0.8547	72.1266	0.5898	72.995	1.1194	52.9518	0.7595	44.1057
38	0.8825	74.4726	0.6285	77.7847	1.1272	53.3207	0.7831	45.4762
39	0.8531	71.9916	0.6117	75.7054	1.1117	52.5875	0.7511	43.6179
40	0.8965	75.654	0.6268	77.5743	1.138	53.8316	0.7612	44.2044
41	0.9367	79.0464	0.5814	71.9554	1.1427	54.0539	0.7562	43.9141
42	0.9383	79.1814	0.5881	72.7847	1.1194	52.9518	0.7612	44.2044
43	0.9182	77.4852	0.5949	73.6262	1.104	52.2233	0.7696	44.6922
44	0.9166	77.3502	0.5545	68.6262	1.1163	52.8051	0.741	43.0314
45	0.9228	77.8734	0.5781	71.547	1.1194	52.9518	0.7478	43.4262
46	0.9275	78.27	0.5865	72.5866	1.1086	52.4409	0.7259	42.1545
47	0.9166	77.3502	0.4974	61.5594	1.1117	52.5875	0.7293	42.3519
48	0.9305	78.5232	0.4722	58.4406	1.1117	52.5875	0.731	42.4506
49	0.9244	78.0084	0.4772	59.0594	1.1071	52.3699	0.7444	43.2288
50	0.9089	76.7004	0.4655	57.6114	1.1179	52.8808	0.7242	42.0557
51	0.9197	77.6118	0.4688	58.0198	1.1117	52.5875	0.7343	42.6423
52	0.9104	76.827	0.4487	55.5322	1.1133	52.6632	0.7242	42.0557
53	0.929	78.3966	0.4436	54.901	1.1318	53.5383	0.7175	41.6667
54	0.9135	77.0886	0.4436	54.901	1.0931	51.7077	0.7192	41.7654
55	0.8748	73.8228	0.4369	54.0718	1.073	50.7569	0.7242	42.0557
56	0.8996	75.9156	0.4083	50.5322	1.0916	51.6367	0.7192	41.7654
57	0.8965	75.654	0.5008	61.9802	1.09	51.561	0.7158	41.5679
58	0.898	75.7806	0.4453	55.1114	1.0885	51.4901	0.689	40.0116
59	0.9321	78.6582	0.3915	48.453	1.09	51.561	0.7074	41.0801
60	0.9135	77.0886	0.3882	48.0446	1.0993	52.0009	0.6822	39.6167
61	0.8996	75.9156	0.3982	49.2822	1.0745	50.8278	0.699	40.5923
62	0.9182	77.4852	0.3814	47.203	1.1024	52.1476	0.6822	39.6167
63	0.8887	74.9958	0.4151	51.3738	1.0931	51.7077	0.699	40.5923
64	0.9042	76.3038	0.3747	46.3738	1.1009	52.0766	0.6839	39.7154
65	0.9042	76.3038	0.373	46.1634	1.073	50.7569	0.6873	39.9129
66	0.8733	73.6962	0.3865	47.8342	1.0776	50.9745	0.6974	40.4994
67	0.8578	72.3882	0.363	44.9257	1.0885	51.4901	0.6587	38.252
68	0.8717	73.5612	0.363	44.9257	1.0869	51.4144	0.652	37.863
69	0.8547	72.1266	0.368	45.5446	1.0807	51.1211	0.6738	39.1289
70	0.8129	68.5992	0.3579	44.2946	1.0622	50.246	0.689	40.0116
71	0.8237	69.5105	0.4067	50.3342	1.0637	50.3169	0.6738	39.1289
72	0.8144	68.7257	0.3714	45.9653	1.0931	51.7077	0.6469	37.5668
73	0.8237	69.5105	0.3663	45.3342	1.09	51.561	0.6402	37.1777
74	0.8082	68.2025	0.3646	45.1238	1.0869	51.4144	0.6637	38.5424
75	0.8346	70.4304	0.3596	44.505	1.0807	51.1211	0.6352	36.8873
76	0.8376	70.6835	0.3579	44.2946	1.0885	51.4901	0.652	37.863
77	0.8361	70.557	0.3747	46.3738	1.0838	51.2677	0.6436	37.3751
78	0.8299	70.0338	0.3814	47.203	1.0575	50.0237	0.6503	37.7642
79	0.8268	69.7722	0.3781	46.7946	1.0823	51.1968	0.6385	37.079
80	0.8469	71.4684	0.373	46.1634	1.0653	50.3926	0.6251	36.3008
81	0.7742	65.3333	0.4251	52.6114	1.0714	50.6812	0.6385	37.079
82	0.7726	65.1983	0.3478	43.0446	1.0498	49.6594	0.6486	37.6655
83	0.7695	64.9367	0.3428	42.4257	1.0683	50.5345	0.6436	37.3751
84	0.7757	65.4599	0.3798	47.005	1.0637	50.3169	0.6016	34.9361
85	0.7711	65.0717	0.3562	44.0842	1.0575	50.0237	0.6133	35.6156
86	0.7293	61.5443	0.3579	44.2946	1.0591	50.0993	0.6184	35.9117
87	0.7587	64.0253	0.3814	47.203	1.056	49.9527	0.5949	34.547
88	0.7308	61.6709	0.4537	56.151	1.0482	49.5837	0.6184	35.9117
89	0.7169	60.4979	0.4638	57.401	1.0622	50.246	0.5848	33.9605
90	0.7231	61.0211	0.4386	54.2822	1.0482	49.5837	0.5898	34.2509
91	0.7138	60.2363	0.3445	42.6361	1.0482	49.5837	0.6049	35.1278
92	0.7246	61.1477	0.4335	53.651	1.0591	50.0993	0.5898	34.2509
93	0.7138	60.2363	0.368	45.5446	1.0606	50.1703	0.5881	34.1521
94	0.7045	59.4515	0.4302	53.2426	1.0374	49.0728	0.5629	32.6887
95	0.6921	58.4051	0.4201	51.9926	1.0312	48.7796	0.5999	34.8374
96	0.6921	58.4051	0.4319	53.453	1.0467	49.5128	0.5411	31.4228
97	0.6844	57.7553	0.3428	42.4257	1.0219	48.3396	0.5512	32.0093
98	0.6998	59.0549	0.321	39.7277	1.0343	48.9262	0.5528	32.1022
99	0.7029	59.3165	0.4016	49.703	1.0389	49.1438	0.5528	32.1022
100	0.6952	58.6667	0.3462	42.8465	1.0234	48.4106	0.5528	32.1022
101	0.6998	59.0549	0.3848	47.6238	1.0374	49.0728	0.5394	31.324
102	0.7029	59.3165	0.3327	41.1757	1.0358	48.9972	0.5545	32.2009
103	0.6627	55.9241	0.3411	42.2153	1.0234	48.4106	0.536	31.1266
104	0.658	55.5274	0.3008	37.2277	1.0126	47.8997	0.5377	31.2253
105	0.6611	55.789	0.3109	38.4777	1.0142	47.9754	0.5226	30.3484
106	0.658	55.5274	0.3193	39.5173	1.0064	47.6064	0.5444	31.6144
107	0.6813	57.4937	0.3294	40.7673	1.0219	48.3396	0.531	30.8362
108	0.6642	56.0506	0.3411	42.2153	1.0064	47.6064	0.5125	29.7619
109	0.6596	55.6624	0.3243	40.1361	1.0111	47.8288	0.5176	30.0581
110	0.6395	53.9662	0.2957	36.5965	1.0188	48.193	0.5209	30.2497
111	0.6441	54.3544	0.363	44.9257	0.9894	46.8023	0.5108	29.6632
112	0.6441	54.3544	0.2873	35.5569	0.9909	46.8732	0.5058	29.3728
113	0.6178	52.135	0.2974	36.8069	1.0018	47.3888	0.4991	28.9837
114	0.5977	50.4388	0.2857	35.3589	1.0126	47.8997	0.5209	30.2497
115	0.5946	50.1772	0.3142	38.8861	1.0002	47.3132	0.4957	28.7863
116	0.5326	44.9451	0.2857	35.3589	0.9971	47.1665	0.4856	28.1998
117	0.61	51.4768	0.289	35.7673	0.9925	46.9489	0.4839	28.101
118	0.61	51.4768	0.3411	42.2153	0.9847	46.5799	0.4839	28.101
119	0.6286	53.0464	0.2789	34.5173	1.0095	47.7531	0.4671	27.1254
120	0.6426	54.2278	0.2756	34.1089	1.0064	47.6064	0.4839	28.101

## Sheet: MYOTOXIC NS 5UG
Inducer	Pre- Contraction (g)					Inducer	Post- Contraction (g)						Inducer	Response (% change from initial response)
	Reading 1	Reading 2	Reading 3	Reading 4			Reading 1	Reading 2	Reading 3	Reading 4				Reading 1	Reading 2	Reading 3	Reading 4
KCL	4.3446	5.3015	1.7009	5.6824		KCL	2.883	3.2639	0.1408	3.5116			KCL	66.3613	61.5692	8.28336	61.7951
Time (min)	Twitching (g)												Time (min)	twitching (g)								baseline
	Reading 1	percentage 1	Reading 2	percentage 2	Reading 3	Percentage 3	Reading 4	Percentage 4						Reading 1	percentage 1	Reading 2	percentage 2	Reading 3	percentage 3	Reading 4	Percentage 4	reading 1	readin g 2	reading 3	Reading 4
0	1.618	100	1.4756	99.9729	0.4335	99.8848	1.9277	99.9844					0	1.618	100	1.4756	99.9729	0.4335	99.8848	1.9277	99.9844	0	0	0	0
1	1.7605	108.807	1.5731	106.579	0.4501	100.022	1.937	100.467					5	2.2559	139.425	2.2513	152.527	0.3617	83.341	2.4495	127.049	0.395	1.528	2.961	0.383
2	2.0159	124.592	1.8611	126.091	0.4611	106.244	2.0035	103.916					10	2.4293	150.142	2.2714	153.889	0.312	69.3333	2.6492	137.407	0.579	1.908	3.15	1.259
3	2.1429	132.441	2.0872	141.409	0.4225	97.3502	2.1615	112.111					15	2.6353	162.874	1.8812	127.453	0.2955	68.0876	2.1986	114.035	0.895	1.74	2.708	1.742
4	2.129	131.582	2.1367	144.763	0.4031	89.5778	2.3132	119.979					20	2.4742	152.917	1.9261	130.495	0.2955	68.0876	1.7016	88.2573	1.257	1.615	2.416	1.606
5	2.2559	139.425	2.2513	152.527	0.3617	83.341	2.4495	127.049					25	2.4355	150.525	1.9339	131.023	0.2899	64.4222	1.5483	80.306	1.317	1.548	2.196	1.394
6	2.2311	137.892	2.3395	158.503	0.3424	78.894	2.5919	134.435					30	2.3628	146.032	1.906	129.133	0.2816	64.8848	1.5654	81.1929	1.296	1.6	1.975	1.288
7	2.259	139.617	2.3519	159.343	0.3286	73.0222	2.6693	138.449					35	2.3132	142.967	1.9106	129.444	0.2734	62.9954	1.6598	86.0892	1.212	1.66	1.832	1.247
8	2.3287	143.925	2.4386	165.217	0.312	71.8894	2.6864	139.336					40	2.3519	145.358	1.8905	128.083	0.2568	57.0667	1.5979	82.8786	1.073	1.733	1.756	1.199
9	2.3968	148.133	2.2172	150.217	0.3093	71.2673	2.6987	139.974					45	2.3457	144.975	1.8688	126.612	0.254	58.5253	1.5731	81.5923	1.005	1.84	1.779	1.214
10	2.4293	150.142	2.2714	153.889	0.312	69.3333	2.6492	137.407					50	2.3179	143.257	1.8936	128.293	0.254	58.5253	1.539	79.8237	0.978	1.829	1.721	1.233
11	2.5331	156.557	2.1429	145.183	0.3093	71.2673	2.6384	136.846					55	2.3101	142.775	1.8967	128.503	0.254	56.4444	1.5359	79.6629	0.859	1.827	1.735	1.29
12	2.739	169.283	2.0438	138.469	0.3093	71.2673	2.5269	131.063					60	2.3101	142.775	1.8565	125.779	0.2485	57.2581	1.539	79.8237	0.783	1.81	1.827	1.293
13	2.5811	159.524	1.9323	130.915	0.3093	68.7333	2.4557	127.37					65	2.259	139.617	1.8812	127.453	0.2458	56.6359	1.5267	79.1857	0.74	1.767	1.778	1.33
14	2.5888	160	1.9494	132.073	0.3037	69.977	2.3411	121.426					70	2.2745	140.575	1.8565	125.779	0.2347	52.1556	1.5359	79.6629	0.658	1.7	1.851	1.378
15	2.6353	162.874	1.8812	127.453	0.2955	68.0876	2.1986	114.035					75	2.2389	138.375	1.81	122.629	0.2375	54.7235	1.5298	79.3465	0.59	1.649	1.818	1.435
16	2.5873	159.907	1.9571	132.595	0.3037	67.4889	2.0856	108.174					80	2.1924	135.501	1.8348	124.309	0.2319	53.4332	1.539	79.8237	0.531	1.589	1.781	1.446
17	2.6275	162.392	1.9416	131.545	0.2982	68.7097	1.971	102.23					85	2.2203	137.225	1.8146	122.94	0.2264	50.3111	1.539	79.8237	0.565	1.5	1.749	1.446
18	2.626	162.299	1.8921	128.191	0.2982	68.7097	1.8177	94.279					90	2.1646	133.782	1.8054	122.317	0.2126	48.9862	1.5824	82.0747	0.563	1.465	1.749	1.439
19	2.4928	154.067	1.8688	126.612	0.2982	66.2667	1.7403	90.2645					95	2.1831	134.926	1.8177	123.15	0.2292	52.8111	1.5979	82.8786	0.529	1.401	1.758	1.474
20	2.4742	152.917	1.9261	130.495	0.2955	68.0876	1.7016	88.2573					100	2.1212	131.1	1.7713	120.007	0.2319	51.5333	1.5824	82.0747	0.54	1.356	1.756	1.439
21	2.4386	150.717	1.8983	128.611	0.3065	70.6221	1.6288	84.4813					105	2.098	129.666	1.7543	118.855	0.2485	57.2581	1.6134	83.6826	0.48	1.363	1.75	1.48
22	2.4603	152.058	1.8735	126.931	0.2899	64.4222	1.5762	81.7531					110	2.0918	129.283	1.7527	118.747	0.2375	54.7235	1.6072	83.361	0.487	1.336	1.708	1.409
23	2.4572	151.867	1.9075	129.234	0.2899	66.7972	1.5638	81.11					115	2.0531	126.891	1.7992	121.897	0.2402	53.3778	1.6103	83.5218	0.446	1.301	1.69	1.361
24	2.42	149.567	1.9168	129.864	0.2872	66.1751	1.5499	80.389					120	2.0113	124.308	1.7357	117.595	0.2458	56.6359	1.5917	82.5571	0.424	1.248	1.697	1.356
25	2.4355	150.525	1.9339	131.023	0.2899	64.4222	1.5483	80.306
26	2.3829	147.274	1.8998	128.713	0.2899	66.7972	1.5576	80.7884
27	2.4324	150.334	1.8967	128.503	0.2816	64.8848	1.5824	82.0747
28	2.6136	161.533	1.8626	126.192	0.2872	63.8222	1.57	81.4315
29	2.3968	148.133	1.875	127.033	0.2844	65.53	1.57	81.4315
30	2.3628	146.032	1.906	129.133	0.2816	64.8848	1.5654	81.1929
31	2.3798	147.083	1.889	127.981	0.2789	61.9778	1.5901	82.4741
32	2.3597	145.841	1.8766	127.141	0.2761	63.6175	1.6103	83.5218
33	2.3364	144.4	1.8936	128.293	0.2761	63.6175	1.5839	82.1525
34	2.338	144.499	1.8843	127.663	0.2623	58.2889	1.6072	83.361
35	2.3132	142.967	1.9106	129.444	0.2734	62.9954	1.6598	86.0892
36	2.3535	145.457	1.8828	127.561	0.2623	60.4378	1.6118	83.5996
37	2.3798	147.083	1.8688	126.612	0.254	56.4444	1.635	84.8029
38	2.3488	145.167	1.8967	128.503	0.2651	61.0829	1.5808	81.9917
39	2.3395	144.592	1.8859	127.771	0.254	58.5253	1.6087	83.4388
40	2.3519	145.358	1.8905	128.083	0.2568	57.0667	1.5979	82.8786
41	2.3581	145.742	1.8766	127.141	0.2513	57.9032	1.587	82.3133
42	2.3519	145.358	1.9029	128.923	0.2485	57.2581	1.5576	80.7884
43	2.3581	145.742	1.8797	127.351	0.2596	57.6889	1.5623	81.0322
44	2.3643	146.125	1.8611	126.091	0.254	58.5253	1.5762	81.7531
45	2.3457	144.975	1.8688	126.612	0.254	58.5253	1.5731	81.5923
46	2.3426	144.784	1.8735	126.931	0.254	56.4444	1.5808	81.9917
47	2.3256	143.733	1.875	127.033	0.2485	57.2581	1.57	81.4315
48	2.3179	143.257	1.8874	127.873	0.2513	57.9032	1.5638	81.11
49	2.3101	142.775	1.8998	128.713	0.2485	55.2222	1.5375	79.7459
50	2.3179	143.257	1.8936	128.293	0.254	58.5253	1.539	79.8237
51	2.29	141.533	1.8859	127.771	0.2513	57.9032	1.5716	81.5145
52	2.29	141.533	1.8812	127.453	0.2513	55.8444	1.5313	79.4243
53	2.2993	142.108	1.8766	127.141	0.2513	57.9032	1.5499	80.389
54	2.2946	141.817	1.9014	128.821	0.254	58.5253	1.5514	80.4668
55	2.3101	142.775	1.8967	128.503	0.254	56.4444	1.5359	79.6629
56	2.3055	142.491	1.9029	128.923	0.2458	56.6359	1.5251	79.1027
57	2.29	141.533	1.8735	126.931	0.2485	57.2581	1.5483	80.306
58	2.2993	142.108	1.8921	128.191	0.2375	52.7778	1.5359	79.6629
59	2.3117	142.874	1.858	125.881	0.243	55.9908	1.5452	80.1452
60	2.3101	142.775	1.8565	125.779	0.2485	57.2581	1.539	79.8237
61	2.3194	143.35	1.8394	124.621	0.243	54	1.5561	80.7106
62	2.2791	140.859	1.8704	126.721	0.2375	54.7235	1.5143	78.5425
63	2.259	139.617	1.8704	126.721	0.2485	57.2581	1.5375	79.7459
64	2.2791	140.859	1.8735	126.931	0.2458	54.6222	1.5514	80.4668
65	2.259	139.617	1.8812	127.453	0.2458	56.6359	1.5267	79.1857
66	2.2668	140.099	1.8688	126.612	0.2375	54.7235	1.5359	79.6629
67	2.2668	140.099	1.8781	127.243	0.243	54	1.5282	79.2635
68	2.2637	139.907	1.827	123.78	0.2347	54.0783	1.4972	77.6556
69	2.2668	140.099	1.8363	124.411	0.2347	54.0783	1.5514	80.4668
70	2.2745	140.575	1.8565	125.779	0.2347	52.1556	1.5359	79.6629
71	2.2575	139.524	1.8379	124.519	0.2402	55.3456	1.5359	79.6629
72	2.2791	140.859	1.8472	125.149	0.2292	52.8111	1.5096	78.2988
73	2.2776	140.766	1.8487	125.251	0.2347	52.1556	1.5328	79.5021
74	2.3024	142.299	1.8735	126.931	0.2292	52.8111	1.5267	79.1857
75	2.2389	138.375	1.81	122.629	0.2375	54.7235	1.5298	79.3465
76	2.372	146.601	1.8317	124.099	0.2237	49.7111	1.5328	79.5021
77	2.2188	137.132	1.8286	123.889	0.2347	54.0783	1.5421	79.9844
78	2.1971	135.791	1.8224	123.469	0.2237	51.5438	1.539	79.8237
79	2.29	141.533	1.8301	123.991	0.2264	50.3111	1.5313	79.4243
80	2.1924	135.501	1.8348	124.309	0.2319	53.4332	1.539	79.8237
81	2.2497	139.042	1.8487	125.251	0.2264	52.1659	1.5344	79.5851
82	2.2002	135.983	1.8162	123.049	0.2209	49.0889	1.5514	80.4668
83	2.2389	138.375	1.8255	123.679	0.2237	51.5438	1.5483	80.306
84	2.2358	138.183	1.8115	122.73	0.2209	50.8986	1.5189	78.7811
85	2.2203	137.225	1.8146	122.94	0.2264	50.3111	1.539	79.8237
86	2.2853	141.242	1.8208	123.36	0.2209	50.8986	1.5298	79.3465
87	2.1816	134.833	1.8193	123.259	0.2292	52.8111	1.5762	81.7531
88	2.2095	136.557	1.8085	122.527	0.2347	52.1556	1.5499	80.389
89	2.1568	133.3	1.793	121.477	0.2209	50.8986	1.5654	81.1929
90	2.1646	133.782	1.8054	122.317	0.2126	48.9862	1.5824	82.0747
91	2.2033	136.174	1.8162	123.049	0.2264	50.3111	1.5669	81.2707
92	2.1893	135.309	1.81	122.629	0.2209	50.8986	1.5747	81.6753
93	2.1878	135.216	1.8301	123.991	0.2237	51.5438	1.5824	82.0747
94	2.1955	135.692	1.8208	123.36	0.2237	49.7111	1.5731	81.5923
95	2.1831	134.926	1.8177	123.15	0.2292	52.8111	1.5979	82.8786
96	2.146	132.633	1.8007	121.999	0.2319	53.4332	1.5762	81.7531
97	2.1336	131.867	1.7914	121.369	0.2319	51.5333	1.6025	83.1172
98	2.146	132.633	1.8007	121.999	0.2319	53.4332	1.5963	82.7956
99	2.177	134.549	1.7697	119.898	0.2181	50.2535	1.5808	81.9917
100	2.1212	131.1	1.7713	120.007	0.2319	51.5333	1.5824	82.0747
101	2.1429	132.441	1.7759	120.318	0.2375	54.7235	1.5793	81.9139
102	2.1522	133.016	1.7883	121.159	0.2375	54.7235	1.5839	82.1525
103	2.1119	130.525	1.7775	120.427	0.243	54	1.5855	82.2355
104	2.0949	129.475	1.7961	121.687	0.2458	56.6359	1.5948	82.7178
105	2.098	129.666	1.7543	118.855	0.2485	57.2581	1.6134	83.6826
106	2.1057	130.142	1.7837	120.847	0.2402	53.3778	1.5901	82.4741
107	2.1197	131.007	1.7651	119.587	0.2458	56.6359	1.5886	82.3963
108	2.0841	128.807	1.7868	121.057	0.2458	56.6359	1.5855	82.2355
109	2.0902	129.184	1.7543	118.855	0.2375	52.7778	1.6056	83.278
110	2.0918	129.283	1.7527	118.747	0.2375	54.7235	1.6072	83.361
111	2.0299	125.457	1.7682	119.797	0.2319	53.4332	1.6211	84.082
112	2.0221	124.975	1.762	119.377	0.2485	55.2222	1.6211	84.082
113	2.0438	126.316	1.7465	118.327	0.2375	54.7235	1.6397	85.0467
114	2.0593	127.274	1.7728	120.108	0.2402	55.3456	1.6103	83.5218
115	2.0531	126.891	1.7992	121.897	0.2402	53.3778	1.6103	83.5218
116	2.0252	125.167	1.7372	117.696	0.2347	54.0783	1.6304	84.5643
117	1.9958	123.35	1.7403	117.907	0.2402	55.3456	1.6273	84.4035
118	2.002	123.733	1.7527	118.747	0.2458	54.6222	1.6103	83.5218
119	2.002	123.733	1.7434	118.117	0.2485	57.2581	1.587	82.3133
120	2.0113	124.308	1.7357	117.595	0.2458	56.6359	1.5917	82.5571

## Sheet: MYOTOXIC NK 30UG
Inducer	Pre- Contraction (g)					Inducer	Post- Contraction (g)						Inducer	Response (% change from initial response)
	Reading 1	Reading 2	Reading 3	Reading 4			Reading 1	Reading 2	Reading 3	Reading 4				Reading 1	Reading 2	Reading 3	Reading 4
KCL	2.1398	3.9657	2.5068	5.3369		KCL	0.3004	1.0116	0.5079	1.8988			KCL	14.0467	25.5144	20.2673	35.5799
Time (min)	Twitching (g)											Time (min)	twitching (g)								baseline
	Reading 1	percentage 1	Reading 2	percentage 2	Reading 3	Percentage 3	Reading 4	Percentage 4					Reading 1	percentage 1	Reading 2	percentage 2	Reading 3	percentage 3	Reading 4	Percentage 4	reading 1	reading 2	reading 3	reading 4
0	2.6987	99.9889	2.0131	100.005	2.0655	99.9758	2.2433	100.013				0	2.6987	99.9889	2.0131	100.005	2.0655	99.9758	2.2433	100.013	0	0	0	0
1	2.6523	98.2697	2.0265	100.671	2.0531	99.3756	2.1677	96.6429				5	2.9186	108.136	1.9761	98.1669	2.3581	114.138	1.8585	82.8578	1.093	0.971	0.712	2.503
2	2.739	101.482	2.0467	101.674	2.1104	102.149	2.0887	93.1208				10	2.0361	75.4391	0.9797	48.6687	1.3347	64.6031	1.1645	51.9171	1.991	1.731	1.483	3.15
3	2.852	105.669	2.0299	100.84	2.2203	107.469	2.0484	91.3241				15	1.0699	39.6406	0.7629	37.8987	0.3608	17.4637	0.8738	38.9568	2.127	1.391	1.308	3.177
4	2.9217	108.251	1.9912	98.917	2.3024	111.442	1.9896	88.7026				20	0.4831	17.8992	0.8015	39.8162	0.3685	17.8364	0.862	38.4307	2.242	1.158	1.068	2.826
5	2.9186	108.136	1.9761	98.1669	2.3581	114.138	1.8585	82.8578				25	0.3484	12.9085	0.8234	40.9041	0.4552	22.0329	0.8721	38.881	2.259	0.971	0.932	2.498
6	2.835	105.039	1.7963	89.235	2.321	112.343	1.677	74.7659				30	0.3282	12.1601	0.7898	39.235	0.5311	25.7067	0.9007	40.156	2.291	0.907	0.868	2.266
7	2.6368	97.6954	1.5476	76.8803	2.2234	107.619	1.5644	69.7459				35	0.3623	13.4235	0.7326	36.3934	0.5651	27.3524	0.8906	39.7058	2.205	0.835	0.794	2.083
8	2.4371	90.2964	1.3157	65.3602	1.9803	95.8519	1.3678	60.9808				40	0.4211	15.6021	0.731	36.314	0.5775	27.9526	0.9309	41.5025	2.144	0.785	0.74	1.932
9	2.2157	82.0934	1.0788	53.5917	1.6908	81.8393	1.3292	59.2599				45	0.4397	16.2912	0.689	34.2275	0.6054	29.303	0.8788	39.1797	2.013	0.761	0.655	1.868
10	2.0361	75.4391	0.9797	48.6687	1.3347	64.6031	1.1645	51.9171				50	0.4459	16.5209	0.6806	33.8102	0.5775	27.9526	0.8536	38.0562	1.833	0.737	0.615	1.882
11	1.8208	67.462	0.8906	44.2424	1.0296	49.8354	1.1477	51.1681				55	0.4753	17.6102	0.6587	32.7223	0.562	27.2023	0.8015	35.7334	1.705	0.721	0.582	1.868
12	1.649	61.0967	0.8234	40.9041	0.7571	36.6457	1.0738	47.8734				60	0.4939	18.2994	0.6587	32.7223	0.5466	26.4569	0.7847	34.9844	1.584	0.69	0.526	1.836
13	1.4709	54.498	0.8099	40.2335	0.5342	25.8567	1.0284	45.8493				65	0.5125	18.9885	0.6385	31.7188	0.5171	25.029	0.7747	34.5386	1.46	0.699	0.511	1.838
14	1.2758	47.2694	0.8066	40.0695	0.4057	19.637	0.9679	43.152				70	0.5404	20.0222	0.5596	27.7993	0.4893	23.6834	0.7427	33.1119	1.451	0.69	0.471	1.801
15	1.0699	39.6406	0.7629	37.8987	0.3608	17.4637	0.8738	38.9568				75	0.5636	20.8818	0.5932	29.4685	0.4676	22.6331	0.741	33.0361	1.37	0.643	0.463	1.744
16	0.9197	34.0756	0.7847	38.9816	0.3546	17.1636	0.894	39.8573				80	0.5651	20.9374	0.5596	27.7993	0.4475	21.6602	0.7192	32.0642	1.33	0.622	0.457	1.68
17	0.7804	28.9144	0.8015	39.8162	0.3375	16.3359	0.8805	39.2555				85	0.562	20.8225	0.5781	28.7183	0.4242	20.5324	0.7158	31.9126	1.265	0.591	0.421	1.646
18	0.6704	24.8388	0.7965	39.5678	0.3375	16.3359	0.8301	37.0085				90	0.5574	20.6521	0.5377	26.7114	0.4119	19.9371	0.694	30.9407	1.243	0.571	0.412	1.599
19	0.5605	20.767	0.7982	39.6523	0.3546	17.1636	0.8436	37.6103				95	0.5373	19.9074	0.531	26.3785	0.4026	19.4869	0.6789	30.2675	1.163	0.568	0.43	1.561
20	0.4831	17.8992	0.8015	39.8162	0.3685	17.8364	0.862	38.4307				100	0.514	19.0441	0.5075	25.2111	0.3824	18.5092	0.6503	28.9924	1.152	0.569	0.395	1.544
21	0.4831	17.8992	0.7864	39.0661	0.3886	18.8093	0.8452	37.6817				105	0.4955	18.3587	0.4772	23.7059	0.3731	18.0591	0.652	29.0682	1.141	0.59	0.392	1.441
22	0.4351	16.1208	0.82	40.7352	0.4041	19.5595	0.8839	39.407				110	0.4568	16.9248	0.4856	24.1232	0.3515	17.0136	0.6419	28.6179	1.109	0.563	0.384	1.408
23	0.4072	15.0871	0.8419	41.8231	0.4273	20.6825	0.9124	40.6777				115	0.4366	16.1764	0.489	24.2921	0.3375	16.3359	0.6301	28.0918	1.062	0.554	0.373	1.367
24	0.3747	13.8829	0.8083	40.154	0.4428	21.4327	0.8788	39.1797				120	0.4165	15.4316	0.4688	23.2886	0.3205	15.5131	0.5932	26.4467	1.051	0.546	0.37	1.309
25	0.3484	12.9085	0.8234	40.9041	0.4552	22.0329	0.8721	38.881
26	0.3453	12.7936	0.8099	40.2335	0.4645	22.4831	0.9108	40.6063
27	0.3344	12.3898	0.7915	39.3194	0.4955	23.9835	0.9024	40.2318
28	0.3313	12.2749	0.8083	40.154	0.514	24.879	0.8805	39.2555
29	0.3267	12.1045	0.7881	39.1505	0.5218	25.2565	0.8839	39.407
30	0.3282	12.1601	0.7898	39.235	0.5311	25.7067	0.9007	40.156
31	0.3344	12.3898	0.8049	39.9851	0.5435	26.3069	0.9175	40.905
32	0.3453	12.7936	0.7847	38.9816	0.5589	27.0523	0.9276	41.3553
33	0.3422	12.6788	0.7377	36.6468	0.5559	26.9071	0.8688	38.7338
34	0.3654	13.5383	0.7595	37.7298	0.5636	27.2798	0.904	40.3032
35	0.3623	13.4235	0.7326	36.3934	0.5651	27.3524	0.8906	39.7058
36	0.3716	13.7681	0.7192	35.7278	0.5682	27.5024	0.8906	39.7058
37	0.3824	14.1682	0.7158	35.5589	0.5667	27.4298	0.9225	41.128
38	0.4057	15.0315	0.7041	34.9776	0.5729	27.7299	0.8755	39.0325
39	0.4088	15.1464	0.7125	35.3949	0.5682	27.5024	0.8755	39.0325
40	0.4211	15.6021	0.731	36.314	0.5775	27.9526	0.9309	41.5025
41	0.4227	15.6614	0.6974	34.6448	0.5806	28.1026	0.9057	40.379
42	0.4196	15.5465	0.6957	34.5604	0.5853	28.3301	0.9175	40.905
43	0.4304	15.9466	0.7074	35.1416	0.5884	28.4802	0.9057	40.379
44	0.4382	16.2356	0.7041	34.9776	0.5899	28.5528	0.852	37.9848
45	0.4397	16.2912	0.689	34.2275	0.6054	29.303	0.8788	39.1797
46	0.4335	16.0615	0.7041	34.9776	0.5992	29.0029	0.8704	38.8052
47	0.4459	16.5209	0.694	34.4759	0.593	28.7028	0.8351	37.2314
48	0.4444	16.4654	0.6537	32.4739	0.6038	29.2256	0.8637	38.5065
49	0.4413	16.3505	0.6856	34.0586	0.5853	28.3301	0.8486	37.8333
50	0.4459	16.5209	0.6806	33.8102	0.5775	27.9526	0.8536	38.0562
51	0.4521	16.7506	0.6772	33.6413	0.5853	28.3301	0.8587	38.2835
52	0.4521	16.7506	0.6688	33.224	0.5822	28.1801	0.8351	37.2314
53	0.4614	17.0952	0.6705	33.3085	0.5791	28.03	0.8301	37.0085
54	0.4614	17.0952	0.694	34.4759	0.562	27.2023	0.8032	35.8092
55	0.4753	17.6102	0.6587	32.7223	0.562	27.2023	0.8015	35.7334
56	0.4769	17.6695	0.6469	32.1361	0.5528	26.757	0.8183	36.4824
57	0.4676	17.3249	0.6486	32.2206	0.562	27.2023	0.7915	35.2876
58	0.4846	17.9548	0.6587	32.7223	0.5651	27.3524	0.82	36.5582
59	0.4753	17.6102	0.6453	32.0566	0.5497	26.607	0.8066	35.9608
60	0.4939	18.2994	0.6587	32.7223	0.5466	26.4569	0.7847	34.9844
61	0.4955	18.3587	0.652	32.3895	0.5419	26.2294	0.7931	35.3589
62	0.4924	18.2438	0.6553	32.5534	0.5311	25.7067	0.7831	34.9131
63	0.5063	18.7588	0.6486	32.2206	0.5233	25.3291	0.7948	35.4347
64	0.5079	18.8181	0.6133	30.467	0.5202	25.1791	0.7881	35.136
65	0.5125	18.9885	0.6385	31.7188	0.5171	25.029	0.7747	34.5386
66	0.5326	19.7332	0.6049	30.0497	0.5094	24.6563	0.7629	34.0125
67	0.5373	19.9074	0.6133	30.467	0.5048	24.4337	0.7427	33.1119
68	0.5419	20.0778	0.6117	30.3875	0.4939	23.9061	0.7293	32.5145
69	0.5497	20.3668	0.5982	29.7168	0.4924	23.8335	0.7226	32.2158
70	0.5404	20.0222	0.5596	27.7993	0.4893	23.6834	0.7427	33.1119
71	0.5559	20.5965	0.5411	26.8803	0.4877	23.606	0.7545	33.638
72	0.5497	20.3668	0.5881	29.2151	0.4831	23.3833	0.7545	33.638
73	0.5559	20.5965	0.5797	28.7978	0.4753	23.0058	0.7461	33.2635
74	0.562	20.8225	0.6083	30.2186	0.4784	23.1559	0.731	32.5903
75	0.5636	20.8818	0.5932	29.4685	0.4676	22.6331	0.741	33.0361
76	0.5605	20.767	0.5831	28.9667	0.4691	22.7057	0.7158	31.9126
77	0.5528	20.4817	0.5898	29.2996	0.463	22.4105	0.7192	32.0642
78	0.5559	20.5965	0.5344	26.5474	0.4599	22.2604	0.7343	32.7374
79	0.5682	21.0522	0.5999	29.8013	0.4521	21.8829	0.6974	31.0923
80	0.5651	20.9374	0.5596	27.7993	0.4475	21.6602	0.7192	32.0642
81	0.5744	21.282	0.5797	28.7978	0.432	20.91	0.7343	32.7374
82	0.5651	20.9374	0.5713	28.3805	0.432	20.91	0.7242	32.2871
83	0.5744	21.282	0.531	26.3785	0.4382	21.2101	0.694	30.9407
84	0.5636	20.8818	0.5562	27.6304	0.4273	20.6825	0.6654	29.6656
85	0.562	20.8225	0.5781	28.7183	0.4242	20.5324	0.7158	31.9126
86	0.5636	20.8818	0.5562	27.6304	0.4258	20.6099	0.7007	31.2394
87	0.5589	20.7077	0.5629	27.9632	0.4165	20.1597	0.689	30.7178
88	0.545	20.1927	0.5377	26.7114	0.4165	20.1597	0.7192	32.0642
89	0.5497	20.3668	0.5629	27.9632	0.4165	20.1597	0.7175	31.9884
90	0.5574	20.6521	0.5377	26.7114	0.4119	19.9371	0.694	30.9407
91	0.5589	20.7077	0.5646	28.0477	0.4211	20.3824	0.6604	29.4427
92	0.545	20.1927	0.5394	26.7958	0.4134	20.0097	0.6906	30.7891
93	0.5497	20.3668	0.5444	27.0442	0.4119	19.9371	0.652	29.0682
94	0.5466	20.2519	0.5444	27.0442	0.3995	19.3369	0.7108	31.6897
95	0.5373	19.9074	0.531	26.3785	0.4026	19.4869	0.6789	30.2675
96	0.5466	20.2519	0.5024	24.9578	0.4026	19.4869	0.6822	30.4146
97	0.5419	20.0778	0.5024	24.9578	0.3979	19.2594	0.694	30.9407
98	0.5342	19.7925	0.5377	26.7114	0.3902	18.8867	0.6587	29.3669
99	0.528	19.5628	0.5411	26.8803	0.384	18.5866	0.6688	29.8172
100	0.514	19.0441	0.5075	25.2111	0.3824	18.5092	0.6503	28.9924
101	0.5218	19.3331	0.5377	26.7114	0.3793	18.3591	0.6503	28.9924
102	0.5109	18.9292	0.5142	25.544	0.3762	18.2091	0.6654	29.6656
103	0.514	19.0441	0.489	24.2921	0.3685	17.8364	0.615	27.4186
104	0.497	18.4142	0.5176	25.7129	0.3716	17.9864	0.6654	29.6656
105	0.4955	18.3587	0.4772	23.7059	0.3731	18.0591	0.652	29.0682
106	0.4939	18.2994	0.5075	25.2111	0.3685	17.8364	0.6654	29.6656
107	0.4753	17.6102	0.5041	25.0422	0.3608	17.4637	0.6201	27.646
108	0.4738	17.5546	0.4974	24.7094	0.3654	17.6864	0.6503	28.9924
109	0.4645	17.2101	0.4739	23.542	0.3654	17.6864	0.6486	28.9166
110	0.4568	16.9248	0.4856	24.1232	0.3515	17.0136	0.6419	28.6179
111	0.4676	17.3249	0.4772	23.7059	0.3515	17.0136	0.6318	28.1676
112	0.449	16.6358	0.494	24.5405	0.3437	16.636	0.6301	28.0918
113	0.4537	16.8099	0.4806	23.8748	0.3515	17.0136	0.5982	26.6696
114	0.4568	16.9248	0.4839	24.0387	0.3406	16.486	0.6419	28.6179
115	0.4366	16.1764	0.489	24.2921	0.3375	16.3359	0.6301	28.0918
116	0.4475	16.5802	0.4755	23.6215	0.3375	16.3359	0.6537	29.144
117	0.4304	15.9466	0.4772	23.7059	0.3298	15.9632	0.615	27.4186
118	0.4289	15.8911	0.4772	23.7059	0.3267	15.8132	0.5865	26.148
119	0.4211	15.6021	0.4907	24.3766	0.3159	15.2904	0.5965	26.5938
120	0.4165	15.4316	0.4688	23.2886	0.3205	15.5131	0.5932	26.4467

## Sheet: MYOTOXIC NK 10UG
Inducer	Pre- Contraction (g)					Inducer	Post- Contraction (g)						Inducer	Response (% change from initial response)
	Reading 1	Reading 2	Reading 3	Reading 4			Reading 1	Reading 2	Reading 3	Reading 4				Reading 1	Reading 2	Reading 3	Reading 4
KCL	4.5202	4.8742	3.2422	5.0243		KCL	0.9713	1.0188	1.2495	0.2942			KCL	21.4845	20.8986	38.5349	5.84992
Time (min)	Twitching (g)											Time (min)	twitching (g)								baseline
	Reading 1	percentage 1	Reading 2	percentage 2	Reading 3	Percentage 3	Reading 4	Percentage 4					Reading 1	percentage 1	Reading 2	percentage 2	Reading 3	percentage 3	Reading 4	Percentage 4	reading 1	reading 2	reading 3	reading 4
0	2.1391	100.005	1.6103	100.019	1.2681	100.008	1.9416	99.9794				0	2.1391	100.005	1.6103	100.019	1.2681	100.008	1.9416	99.9794	0	0	0	0
1	2.1089	98.5928	1.7543	108.963	1.3532	106.719	2.2389	115.288				5	2.1862	102.207	2.2745	141.273	1.6041	126.506	2.0299	104.526	0.683	0.222	0.26	2.011
2	2.1542	100.711	2.0175	125.311	1.491	117.587	2.1862	112.575				10	2.0064	93.8008	2.1212	131.752	1.7186	135.536	1.8379	94.6395	1.197	0.548	0.511	2.854
3	2.2433	104.876	2.1677	134.64	1.5406	121.498	2.1491	110.664				15	1.8501	86.4937	1.8797	116.752	1.6443	129.677	1.6598	85.4686	1.307	0.98	0.667	3.225
4	2.1761	101.734	2.2559	140.118	1.5607	123.084	2.0701	106.596				20	1.4182	66.302	1.6645	103.385	1.4028	110.631	1.4647	75.4222	1.265	1.227	0.787	3.442
5	2.1862	102.207	2.2745	141.273	1.6041	126.506	2.0299	104.526				25	1.183	55.3062	1.4601	90.6894	1.2247	96.5852	1.3889	71.5191	1.366	1.208	0.833	3.424
6	2.1374	99.9252	2.2621	140.503	1.6304	128.58	1.9881	102.374				30	0.9427	44.072	1.3192	81.9379	1.0823	85.3549	1.3238	68.1668	1.603	1.2	0.839	3.298
7	2.1442	100.243	2.2342	138.77	1.6412	129.432	1.9432	100.062				35	0.8788	41.0846	1.1551	71.7453	1.0219	80.5915	1.3192	67.93	1.761	1.144	0.832	3.118
8	2.129	99.5325	2.2002	136.658	1.6768	132.24	1.9122	98.4655				40	0.8738	40.8509	1.0374	64.4348	0.9646	76.0726	1.3114	67.5283	1.901	1.065	0.822	2.851
9	2.1223	99.2193	2.1568	133.963	1.7016	134.196	1.8843	97.0288				45	0.7377	34.4881	0.9507	59.0497	0.9011	71.0647	1.2681	65.2987	1.993	1.02	0.835	2.705
10	2.0064	93.8008	2.1212	131.752	1.7186	135.536	1.8379	94.6395				50	0.6469	30.2431	0.8918	55.3913	0.8717	68.7461	1.2325	63.4655	2.001	0.906	0.861	2.614
11	2.0097	93.9551	2.0515	127.422	1.7016	134.196	1.8023	92.8064				55	0.6688	31.2669	0.8129	50.4907	0.816	64.3533	1.217	62.6674	2.093	0.876	0.878	2.529
12	1.9274	90.1075	2.0144	125.118	1.6753	132.121	1.7713	91.2101				60	0.6301	29.4577	0.7695	47.795	0.7711	60.8123	1.1721	60.3553	2.08	0.876	0.884	2.412
13	1.877	87.7513	1.9834	123.193	1.6768	132.24	1.7388	89.5366				65	0.6369	29.7756	0.7324	45.4907	0.7417	58.4937	1.1349	58.4398	2.07	0.901	0.903	2.385
14	1.8568	86.8069	1.9091	118.578	1.6598	130.899	1.6892	86.9825				70	0.5932	27.7326	0.7122	44.236	0.6998	55.1893	1.1287	58.1205	1.976	0.882	0.929	2.278
15	1.8501	86.4937	1.8797	116.752	1.6443	129.677	1.6598	85.4686				75	0.6083	28.4385	0.7029	43.6584	0.6472	51.041	1.1117	57.2451	1.86	0.973	0.914	2.2
16	1.8014	84.2169	1.8301	113.671	1.5762	124.306	1.6165	83.2389				80	0.5528	25.8439	0.6906	42.8944	0.6271	49.4558	1.0761	55.4119	1.782	0.948	0.923	2.128
17	1.7123	80.0514	1.7775	110.404	1.5282	120.521	1.5576	80.206				85	0.5125	23.9598	0.7153	44.4286	0.6054	47.7445	1.0637	54.7734	1.705	0.995	0.924	2.112
18	1.6098	75.2595	1.714	106.46	1.4941	117.831	1.5313	78.8517				90	0.5192	24.273	0.6859	42.6025	0.576	45.4259	1.0482	53.9753	1.666	1	0.945	2.05
19	1.5712	73.4549	1.7063	105.981	1.4508	114.416	1.5034	77.415				95	0.5125	23.9598	0.6906	42.8944	0.5559	43.8407	1.0234	52.6982	1.603	0.812	0.932	2.002
20	1.4182	66.302	1.6645	103.385	1.4028	110.631	1.4647	75.4222				100	0.5108	23.8803	0.6642	41.2547	0.5326	42.0032	0.994	51.1843	1.601	0.834	0.929	1.956
21	1.4216	66.461	1.6165	100.404	1.3548	106.845	1.4678	75.5819				105	0.4621	21.6036	0.6271	38.9503	0.5063	39.929	0.9739	50.1493	1.666	1.044	0.935	1.909
22	1.3359	62.4544	1.5839	98.3789	1.3254	104.527	1.4399	74.1452				110	0.5075	23.726	0.593	36.8323	0.4955	39.0773	0.9507	48.9547	1.734	0.951	0.909	1.908
23	1.2452	58.2141	1.5561	96.6522	1.2727	100.371	1.426	73.4295				115	0.3562	16.6526	0.5822	36.1615	0.4691	36.9953	0.9058	46.6426	1.692	1.042	0.909	1.898
24	1.2317	57.583	1.5932	98.9565	1.2356	97.4448	1.3966	71.9156				120	0.4201	19.64	0.576	35.7764	0.4444	35.0473	0.8841	45.5252	1.648	1.028	0.918	1.892
25	1.183	55.3062	1.4601	90.6894	1.2247	96.5852	1.3889	71.5191
26	1.0822	50.5937	1.443	89.6273	1.1922	94.0221	1.3811	71.1174
27	1.1343	53.0295	1.4183	88.0932	1.1597	91.459	1.3718	70.6385
28	1.0099	47.2137	1.3858	86.0745	1.1086	87.429	1.3532	69.6807
29	0.9545	44.6237	1.3362	82.9938	1.1009	86.8218	1.3532	69.6807
30	0.9427	44.072	1.3192	81.9379	1.0823	85.3549	1.3238	68.1668
31	0.8923	41.7158	1.2681	78.764	1.0792	85.1104	1.3393	68.965
32	0.8553	39.986	1.2495	77.6087	1.0451	82.4211	1.3285	68.4089
33	0.9444	44.1515	1.1891	73.8571	1.0451	82.4211	1.3192	67.93
34	0.8688	40.6171	1.1659	72.4161	1.0405	82.0584	1.3083	67.3687
35	0.8788	41.0846	1.1551	71.7453	1.0219	80.5915	1.3192	67.93
36	0.8452	39.5138	1.1241	69.8199	1.0111	79.7397	1.3176	67.8476
37	0.857	40.0655	1.0854	67.4161	0.994	78.3912	1.3099	67.4511
38	0.8772	41.0098	1.0854	67.4161	0.9785	77.1688	1.3161	67.7703
39	0.7982	37.3165	1.0653	66.1677	0.9708	76.5615	1.3037	67.1318
40	0.8738	40.8509	1.0374	64.4348	0.9646	76.0726	1.3114	67.5283
41	0.7797	36.4516	1.0095	62.7019	0.9522	75.0946	1.3223	68.0896
42	0.8099	37.8635	0.9956	61.8385	0.9476	74.7319	1.3006	66.9722
43	0.7545	35.2735	0.9801	60.8758	0.9321	73.5095	1.2975	66.8126
44	0.7663	35.8252	0.9662	60.0124	0.9244	72.9022	1.2851	66.174
45	0.7377	34.4881	0.9507	59.0497	0.9011	71.0647	1.2681	65.2987
46	0.7612	35.5867	0.9228	57.3168	0.9027	71.1909	1.2836	66.0968
47	0.7074	33.0715	0.9352	58.087	0.8949	70.5757	1.2727	65.5355
48	0.736	34.4086	0.9197	57.1242	0.8856	69.8423	1.2619	64.9794
49	0.7377	34.4881	0.8841	54.913	0.8887	70.0868	1.2418	63.9444
50	0.6469	30.2431	0.8918	55.3913	0.8717	68.7461	1.2325	63.4655
51	0.6654	31.108	0.8578	53.2795	0.8717	68.7461	1.2294	63.3059
52	0.7226	33.7821	0.8485	52.7019	0.8547	67.4054	1.217	62.6674
53	0.6839	31.9729	0.8407	52.2174	0.8469	66.7902	1.2139	62.5077
54	0.652	30.4815	0.8284	51.4534	0.833	65.694	1.2031	61.9516
55	0.6688	31.2669	0.8129	50.4907	0.816	64.3533	1.217	62.6674
56	0.6654	31.108	0.8082	50.1988	0.816	64.3533	1.1938	61.4727
57	0.6722	31.4259	0.7974	49.528	0.7989	63.0047	1.186	61.0711
58	0.7024	32.8378	0.7819	48.5652	0.8036	63.3754	1.186	61.0711
59	0.7226	33.7821	0.7633	47.4099	0.7881	62.153	1.1736	60.4325
60	0.6301	29.4577	0.7695	47.795	0.7711	60.8123	1.1721	60.3553
61	0.5797	27.1014	0.7587	47.1242	0.768	60.5678	1.1659	60.036
62	0.6268	29.3034	0.754	46.8323	0.7649	60.3233	1.1612	59.794
63	0.6772	31.6597	0.7355	45.6832	0.7447	58.7303	1.1566	59.5572
64	0.6722	31.4259	0.7308	45.3913	0.7478	58.9748	1.1597	59.7168
65	0.6369	29.7756	0.7324	45.4907	0.7417	58.4937	1.1349	58.4398
66	0.6469	30.2431	0.7215	44.8137	0.7339	57.8785	1.1473	59.0783
67	0.6184	28.9107	0.7215	44.8137	0.7231	57.0268	1.138	58.5994
68	0.5797	27.1014	0.7231	44.913	0.7107	56.0489	1.138	58.5994
69	0.6251	29.2239	0.7246	45.0062	0.7045	55.5599	1.1318	58.2801
70	0.5932	27.7326	0.7122	44.236	0.6998	55.1893	1.1287	58.1205
71	0.6335	29.6166	0.7091	44.0435	0.6937	54.7082	1.1349	58.4398
72	0.573	26.7882	0.6967	43.2733	0.6673	52.6262	1.104	56.8486
73	0.5949	27.8121	0.706	43.8509	0.672	52.9968	1.121	57.724
74	0.5562	26.0028	0.7122	44.236	0.6642	52.3817	1.104	56.8486
75	0.6083	28.4385	0.7029	43.6584	0.6472	51.041	1.1117	57.2451
76	0.5696	26.6293	0.6937	43.087	0.6503	51.2855	1.1055	56.9258
77	0.5596	26.1618	0.689	42.795	0.6457	50.9227	1.0854	55.8908
78	0.5394	25.2174	0.6952	43.1801	0.6426	50.6782	1.0962	56.447
79	0.5629	26.316	0.7014	43.5652	0.6348	50.0631	1.0854	55.8908
80	0.5528	25.8439	0.6906	42.8944	0.6271	49.4558	1.0761	55.4119
81	0.5461	25.5306	0.7045	43.7578	0.6193	48.8407	1.0668	54.9331
82	0.5612	26.2366	0.7324	45.4907	0.6209	48.9669	1.0823	55.7312
83	0.5075	23.726	0.706	43.8509	0.6116	48.2334	1.0745	55.3296
84	0.5411	25.2969	0.7107	44.1429	0.6131	48.3517	1.0653	54.8558
85	0.5125	23.9598	0.7153	44.4286	0.6054	47.7445	1.0637	54.7734
86	0.4403	20.5844	0.7029	43.6584	0.5992	47.2555	1.0498	54.0577
87	0.5528	25.8439	0.7169	44.528	0.593	46.7666	1.0668	54.9331
88	0.5377	25.1379	0.7246	45.0062	0.5915	46.6483	1.042	53.656
89	0.4335	20.2665	0.6921	42.9876	0.5775	45.5442	1.0451	53.8157
90	0.5192	24.273	0.6859	42.6025	0.576	45.4259	1.0482	53.9753
91	0.5344	24.9836	0.6813	42.3168	0.5729	45.1814	1.0343	53.2595
92	0.5411	25.2969	0.6921	42.9876	0.5651	44.5662	1.0343	53.2595
93	0.4957	23.1744	0.6875	42.7019	0.5574	43.959	1.0188	52.4614
94	0.5512	25.7691	0.6859	42.6025	0.5589	44.0773	1.0312	53.0999
95	0.5125	23.9598	0.6906	42.8944	0.5559	43.8407	1.0234	52.6982
96	0.4688	21.9168	0.7138	44.3354	0.545	42.9811	1.0204	52.5438
97	0.526	24.5909	0.6859	42.6025	0.5497	43.3517	0.9987	51.4264
98	0.4772	22.3095	0.6998	43.4658	0.5388	42.4921	1.0095	51.9825
99	0.5293	24.7452	0.672	41.7391	0.5342	42.1293	1.008	51.9053
100	0.5108	23.8803	0.6642	41.2547	0.5326	42.0032	0.994	51.1843
101	0.5209	24.3525	0.6565	40.7764	0.5264	41.5142	1.0018	51.586
102	0.4655	21.7625	0.6488	40.2981	0.5202	41.0252	0.9863	50.7878
103	0.5142	24.0393	0.6426	39.913	0.5094	40.1735	0.9878	50.8651
104	0.5024	23.4876	0.6348	39.4286	0.5094	40.1735	0.9754	50.2266
105	0.4621	21.6036	0.6271	38.9503	0.5063	39.929	0.9739	50.1493
106	0.4403	20.5844	0.6209	38.5652	0.5048	39.8107	0.9693	49.9125
107	0.5176	24.1982	0.6131	38.0807	0.5017	39.5662	0.9491	48.8723
108	0.447	20.8976	0.6147	38.1801	0.4908	38.7066	0.9584	49.3512
109	0.5226	24.432	0.6023	37.4099	0.4939	38.9511	0.9414	48.4758
110	0.5075	23.726	0.593	36.8323	0.4955	39.0773	0.9507	48.9547
111	0.4907	22.9406	0.5961	37.0248	0.4769	37.6104	0.9367	48.2338
112	0.4235	19.799	0.5837	36.2547	0.4769	37.6104	0.9213	47.4408
113	0.4117	19.2473	0.5853	36.354	0.4722	37.2397	0.9011	46.4006
114	0.4352	20.346	0.5915	36.7391	0.4753	37.4842	0.9166	47.1988
115	0.3562	16.6526	0.5822	36.1615	0.4691	36.9953	0.9058	46.6426
116	0.4537	21.2108	0.5837	36.2547	0.4707	37.1215	0.9135	47.0391
117	0.4386	20.5049	0.5713	35.4845	0.466	36.7508	0.9027	46.483
118	0.4453	20.8181	0.5806	36.0621	0.4614	36.388	0.8903	45.8445
119	0.4285	20.0327	0.5636	35.0062	0.4552	35.8991	0.8856	45.6025
120	0.4201	19.64	0.576	35.7764	0.4444	35.0473	0.8841	45.5252

## Sheet: MYOTOXIC NK 5UG
Inducer	Pre- Contraction (g)					Inducer	Post- Contraction (g)						Inducer	Response (% change from initial response)
	Reading 1	Reading 2	Reading 3	Reading 4			Reading 1	Reading 2	Reading 3	Reading 4				Reading 1	Reading 2	Reading 3	Reading 4
KCL	3.6479	3.7792	4.2564	6.4325		KCL	1.7032	1.7896	2.3751	4.8546			KCL	46.6913	47.3512	55.7965	75.4718
Time (min)	Twitching (g)											Time (min)	twitching (g)								baseline
	Reading 1	percentage 1	Reading 2	percentage 2	Reading 3	Percentage 3	Reading 4	Percentage 4					Reading 1	percentage 1	Reading 2	percentage 2	Reading 3	percentage 3	Reading 4	Percentage 4	reading 1	reading 2	reading 3	reading 4
0	1.4338	99.9861	1.4955	99.9666	3.1865	99.9843	1.9392	100.01				0	1.4338	99.9861	1.4955	99.9666	3.1865	99.9843	1.9392	100.01	0	0	0	0.001
1	1.4477	100.955	1.4771	98.7366	3.1834	99.887	2.0299	104.688				5	1.4322	99.8745	1.5594	104.238	3.2577	102.218	2.3088	119.072	0.388	0.173	0.099	0.384
2	1.4369	100.202	1.5342	102.553	3.2159	100.907	2.1458	110.665				10	1.4167	98.7936	1.5712	105.027	3.2964	103.433	2.4483	126.266	0.808	0.184	0.27	0.808
3	1.4399	100.411	1.4922	99.746	3.2453	101.829	2.1895	112.919				15	1.426	99.4421	1.7325	115.809	3.3939	106.492	2.3492	121.155	1.018	0.136	0.397	1.023
4	1.4338	99.9861	1.5359	102.667	3.2623	102.363	2.2904	118.123				20	1.4229	99.2259	1.7241	115.247	3.3088	103.822	2.2517	116.127	1.082	0.008	0.477	1.082
5	1.4322	99.8745	1.5594	104.238	3.2577	102.218	2.3088	119.072				25	1.4322	99.8745	1.7005	113.67	3.1601	99.1559	2.1055	108.587	1.004	0.203	0.531	1.004
6	1.4307	99.7699	1.5342	102.553	3.236	101.537	2.3139	119.335				30	1.4059	98.0404	1.6434	109.853	3.0347	95.2212	1.9341	99.7473	0.88	0.262	0.598	0.887
7	1.4214	99.1213	1.5308	102.326	3.25	101.977	2.3156	119.422				35	1.3904	96.9596	1.5443	103.229	2.9217	91.6756	1.8585	95.8484	0.796	0.398	0.657	0.796
8	1.409	98.2566	1.5493	103.563	3.2918	103.288	2.3609	121.759				40	1.3455	93.8285	1.5342	102.553	2.9062	91.1892	1.8383	94.8066	0.699	0.522	0.672	0.702
9	1.4121	98.4728	1.5728	105.134	3.2685	102.557	2.4046	124.012				45	1.3254	92.4268	1.4199	94.9131	2.8923	90.7531	1.793	92.4703	0.62	0.612	0.7	0.625
10	1.4167	98.7936	1.5712	105.027	3.2964	103.433	2.4483	126.266				50	1.2913	90.0488	1.3258	88.623	2.8814	90.411	1.7426	89.8711	0.568	0.694	0.726	0.576
11	1.4198	99.0098	1.6468	110.08	3.3692	105.717	2.45	126.354				55	1.2449	86.8131	1.2771	85.3676	2.866	89.9278	1.7476	90.1289	0.51	0.705	0.762	0.512
12	1.4229	99.2259	1.6602	110.976	3.3583	105.375	2.4197	124.791				60	1.2015	83.7866	1.2636	84.4652	2.8582	89.6831	1.6888	87.0964	0.5	0.72	0.802	0.5
13	1.4229	99.2259	1.6535	110.528	3.363	105.522	2.3962	123.579				65	1.1628	81.0879	1.2116	80.9893	2.8273	88.7135	1.6854	86.9211	0.499	0.7	0.825	0.5
14	1.4183	98.9052	1.64	109.626	3.3661	105.62	2.3626	121.846				70	1.1194	78.0614	1.1796	78.8503	2.7994	87.8381	1.6921	87.2666	0.502	0.689	0.861	0.502
15	1.426	99.4421	1.7325	115.809	3.3939	106.492	2.3492	121.155				75	1.0807	75.3626	1.1561	77.2794	2.7344	85.7986	1.6552	85.3636	0.492	0.655	0.866	0.492
16	1.4028	97.8243	1.7056	114.011	3.3862	106.25	2.3357	120.459				80	1.0405	72.5593	1.1225	75.0334	2.7173	85.262	1.6871	87.0088	0.49	0.598	0.872	0.489
17	1.4198	99.0098	1.7157	114.686	3.3862	106.25	2.2769	117.427				85	1.0204	71.1576	1.0939	73.1217	2.6786	84.0477	1.7039	87.8752	0.492	0.557	0.886	0.475
18	1.4322	99.8745	1.7442	116.591	3.3707	105.764	2.2399	115.518				90	1.0064	70.1813	1.0906	72.9011	2.6306	82.5416	1.7106	88.2207	0.483	0.536	0.909	0.49
19	1.4245	99.3375	1.7358	116.029	3.363	105.522	2.282	117.69				95	0.977	68.1311	1.0318	68.9706	2.6136	82.0082	1.7241	88.917	0.462	0.53	0.923	0.463
20	1.4229	99.2259	1.7241	115.247	3.3088	103.822	2.2517	116.127				100	0.9538	66.5132	1.0133	67.734	2.578	80.8911	1.7207	88.7416	0.458	0.525	0.945	0.455
21	1.4183	98.9052	1.756	117.38	3.2825	102.997	2.1811	112.486				105	0.9213	64.2469	0.9595	64.1377	2.5532	80.113	1.7308	89.2625	0.467	0.485	0.973	0.467
22	1.4152	98.689	1.7089	114.231	3.2484	101.927	2.1156	109.108				110	0.9089	63.3821	0.9528	63.6898	2.5068	78.657	1.756	90.5621	0.431	0.452	0.959	0.431
23	1.409	98.2566	1.7442	116.591	3.2329	101.44	2.1122	108.932				115	0.9135	63.7029	0.9595	64.1377	2.4851	77.9762	1.966	101.392	0.418	0.424	0.959	0.425
24	1.4183	98.9052	1.6972	113.449	3.202	100.471	2.0971	108.154				120	0.8934	62.3013	0.9713	64.9265	2.4433	76.6646	1.8014	92.9036	0.428	0.421	0.948	0.428
25	1.4322	99.8745	1.7005	113.67	3.1601	99.1559	2.1055	108.587
26	1.426	99.4421	1.6804	112.326	3.1338	98.3307	2.0349	104.946
27	1.4167	98.7936	1.7375	116.143	3.1121	97.6498	1.9526	100.701
28	1.426	99.4421	1.6737	111.878	3.0657	96.1939	1.9677	101.48
29	1.4152	98.689	1.6417	109.739	3.0518	95.7578	1.9576	100.959
30	1.4059	98.0404	1.6434	109.853	3.0347	95.2212	1.9341	99.7473
31	1.4105	98.3612	1.6283	108.844	2.9697	93.1817	1.914	98.7107
32	1.4028	97.8243	1.6485	110.194	2.9558	92.7455	1.8921	97.5812
33	1.3997	97.6081	1.6014	107.045	2.9589	92.8428	1.8719	96.5395
34	1.3904	96.9596	1.6031	107.159	2.9186	91.5783	1.882	97.0603
35	1.3904	96.9596	1.5443	103.229	2.9217	91.6756	1.8585	95.8484
36	1.3718	95.6625	1.5745	105.247	2.9233	91.7258	1.8602	95.936
37	1.378	96.0948	1.5325	102.44	2.8814	90.411	1.877	96.8025
38	1.378	96.0948	1.5459	103.336	2.8845	90.5083	1.835	94.6364
39	1.3625	95.0139	1.5409	103.001	2.9124	91.3837	1.8383	94.8066
40	1.3455	93.8285	1.5342	102.553	2.9062	91.1892	1.8383	94.8066
41	1.3362	93.1799	1.4586	97.5	2.8892	90.6558	1.8451	95.1573
42	1.3548	94.477	1.4955	99.9666	2.8567	89.636	1.8165	93.6823
43	1.344	93.7238	1.4199	94.9131	2.8845	90.5083	1.8283	94.2909
44	1.3269	92.5314	1.4166	94.6925	2.8691	90.0251	1.8165	93.6823
45	1.3254	92.4268	1.4199	94.9131	2.8923	90.7531	1.793	92.4703
46	1.3192	91.9944	1.3981	93.4559	2.8784	90.3169	1.8047	93.0737
47	1.3176	91.8828	1.383	92.4465	2.8861	90.5585	1.7896	92.295
48	1.3192	91.9944	1.3628	91.0963	2.8907	90.7029	1.7728	91.4286
49	1.3006	90.6974	1.3661	91.3168	2.8876	90.6056	1.761	90.82
50	1.2913	90.0488	1.3258	88.623	2.8814	90.411	1.7426	89.8711
51	1.2805	89.2957	1.3409	89.6324	2.852	89.4885	1.7358	89.5204
52	1.2913	90.0488	1.3477	90.0869	2.8489	89.3913	1.7493	90.2166
53	1.2619	87.9986	1.2956	86.6043	2.8784	90.3169	1.7442	89.9536
54	1.2603	87.887	1.2989	86.8249	2.8768	90.2667	1.751	90.3043
55	1.2449	86.8131	1.2771	85.3676	2.866	89.9278	1.7476	90.1289
56	1.2418	86.5969	1.2939	86.4906	2.8753	90.2196	1.7409	89.7834
57	1.2247	85.4045	1.2905	86.2634	2.8334	88.9049	1.7375	89.608
58	1.2294	85.7322	1.2653	84.5789	2.8273	88.7135	1.7308	89.2625
59	1.2201	85.0837	1.2435	83.1217	2.8427	89.1967	1.7073	88.0505
60	1.2015	83.7866	1.2636	84.4652	2.8582	89.6831	1.6888	87.0964
61	1.2015	83.7866	1.2233	81.7714	2.8365	89.0022	1.6972	87.5297
62	1.1767	82.0572	1.2468	83.3422	2.8582	89.6831	1.7207	88.7416
63	1.1845	82.6011	1.2368	82.6738	2.7901	87.5463	1.6905	87.1841
64	1.1829	82.4895	1.2368	82.6738	2.7994	87.8381	1.6905	87.1841
65	1.1628	81.0879	1.2116	80.9893	2.8273	88.7135	1.6854	86.9211
66	1.1566	80.6555	1.2015	80.3142	2.8025	87.9354	1.6921	87.2666
67	1.1535	80.4393	1.1662	77.9545	2.8195	88.4688	1.7073	88.0505
68	1.1396	79.47	1.1931	79.7527	2.8056	88.0326	1.6938	87.3543
69	1.121	78.1729	1.1914	79.639	2.7638	86.7211	1.6787	86.5756
70	1.1194	78.0614	1.1796	78.8503	2.7994	87.8381	1.6921	87.2666
71	1.09	76.0112	1.1796	78.8503	2.7731	87.0129	1.6955	87.442
72	1.104	76.9874	1.2132	81.0963	2.77	86.9156	1.6854	86.9211
73	1.0823	75.4742	1.183	79.0775	2.7591	86.5736	1.7173	88.5663
74	1.0931	76.2273	1.1763	78.6297	2.7576	86.5265	1.6703	86.1423
75	1.0807	75.3626	1.1561	77.2794	2.7344	85.7986	1.6552	85.3636
76	1.0761	75.0418	1.1527	77.0521	2.7344	85.7986	1.6837	86.8334
77	1.0761	75.0418	1.1578	77.393	2.7251	85.5067	1.6753	86.4002
78	1.0637	74.1771	1.1494	76.8316	2.7096	85.0204	1.7039	87.8752
79	1.0498	73.2078	1.1225	75.0334	2.7034	84.8259	1.6921	87.2666
80	1.0405	72.5593	1.1225	75.0334	2.7173	85.262	1.6871	87.0088
81	1.0467	72.9916	1.1175	74.6992	2.6926	84.487	1.6888	87.0964
82	1.0451	72.8801	1.0906	72.9011	2.6972	84.6313	1.6972	87.5297
83	1.0374	72.3431	1.0805	72.2259	2.691	84.4368	1.7056	87.9629
84	1.0219	71.2622	1.0838	72.4465	2.6848	84.2422	1.6972	87.5297
85	1.0204	71.1576	1.0939	73.1217	2.6786	84.0477	1.7039	87.8752
86	1.0281	71.6946	1.104	73.7968	2.6802	84.0979	1.6955	87.442
87	1.008	70.2929	1.0654	71.2166	2.6848	84.2422	1.6989	87.6173
88	1.025	71.4784	1.1057	73.9104	2.6384	82.7863	1.714	88.3961
89	1.0049	70.0767	1.0502	70.2005	2.6461	83.0279	1.6955	87.442
90	1.0064	70.1813	1.0906	72.9011	2.6306	82.5416	1.7106	88.2207
91	1.0173	70.9414	1.0469	69.9799	2.6399	82.8334	1.6888	87.0964
92	1.0095	70.3975	1.0133	67.734	2.6229	82.3	1.7157	88.4838
93	0.9816	68.4519	1.0452	69.8663	2.6213	82.2498	1.719	88.6539
94	0.9816	68.4519	1.0502	70.2005	2.5826	81.0355	1.7325	89.3502
95	0.977	68.1311	1.0318	68.9706	2.6136	82.0082	1.7241	88.917
96	0.9739	67.9149	1.0099	67.5067	2.5966	81.4747	1.7308	89.2625
97	0.9754	68.0195	1.0166	67.9545	2.5935	81.3775	1.7274	89.0872
98	0.9631	67.1618	1.0133	67.734	2.5718	80.6966	1.7257	88.9995
99	0.96	66.9456	1.0166	67.9545	2.5857	81.1327	1.7476	90.1289
100	0.9538	66.5132	1.0133	67.734	2.578	80.8911	1.7207	88.7416
101	0.9414	65.6485	1.0586	70.762	2.5873	81.1829	1.7392	89.6957
102	0.9244	64.463	1.0099	67.5067	2.5547	80.16	1.7123	88.3084
103	0.9367	65.3208	0.9948	66.4973	2.5563	80.2102	1.7241	88.917
104	0.929	64.7838	0.9998	66.8316	2.5486	79.9686	1.7257	88.9995
105	0.9213	64.2469	0.9595	64.1377	2.5532	80.113	1.7308	89.2625
106	0.9259	64.5676	1.0183	68.0682	2.5377	79.6266	1.7241	88.917
107	0.9259	64.5676	0.9881	66.0495	2.5315	79.4321	1.7375	89.608
108	0.9135	63.7029	1.02	68.1818	2.5129	78.8484	1.7459	90.0413
109	0.9398	65.537	0.9981	66.7179	2.5098	78.7512	1.7728	91.4286
110	0.9089	63.3821	0.9528	63.6898	2.5068	78.657	1.756	90.5621
111	0.9275	64.6792	0.9545	63.8035	2.499	78.4123	1.7594	90.7375
112	0.9275	64.6792	0.9511	63.5762	2.4928	78.2178	1.7577	90.6498
113	0.9244	64.463	0.941	62.9011	2.4897	78.1205	1.798	92.7282
114	0.9151	63.8145	0.9746	65.1471	2.4975	78.3652	1.7543	90.4745
115	0.9135	63.7029	0.9595	64.1377	2.4851	77.9762	1.966	101.392
116	0.9011	62.8382	0.9931	66.3837	2.4866	78.0232	1.9106	98.5353
117	0.9042	63.0544	0.9847	65.8222	2.4649	77.3423	1.9274	99.4018
118	0.9151	63.8145	0.9981	66.7179	2.4557	77.0537	1.8753	96.7148
119	0.9135	63.7029	0.9965	66.611	2.4588	77.1509	1.882	97.0603
120	0.8934	62.3013	0.9713	64.9265	2.4433	76.6646	1.8014	92.9036

## Sheet: MYOTOXIC CONTROL
Inducer	Pre- Contraction (g)					Inducer	Post- Contraction (g)						Inducer	Response (% change from initial response)
	Reading 1	Reading 2	Reading 3	Reading 4			Reading 1	Reading 2	Reading 3	Reading 4				Reading 1	Reading 2	Reading 3	Reading 4
KCL	4.7286	2.4789	3.4448	2.9031		KCL	4.6328	3.0564	5.5604	5.3789			KCL	97.9742	123.296	161.411	185.284
Time (min)	Twitching (g)											Time (min)	twitching (g)								baseline
	Reading 1	percentage 1	Reading 2	percentage 2	Reading 3	Percentage 3	Reading 4	Percentage 4					Reading 1	percentage 1	Reading 2	percentage 2	Reading 3	percentage 3	Reading 4	Percentage 4	reading 1	reading 2	reading 3	reading 4
0	1.5476	99.9742	1.4229	99.993	2.1694	100.018	0.9445	99.9471				0	1.5476	99.9742	1.4229	99.993	2.1694	100.018	0.9445	99.9471	0	0	0	0
1	1.4451	93.3527	1.4446	101.518	2.1727	100.171	0.9754	103.217				5	1.4451	93.3527	1.4492	101.841	2.2483	103.656	1.025	108.466	0.008	0.002	0.168	0.058
2	1.4619	94.438	1.426	100.211	2.1845	100.715	0.9925	105.026				10	1.5107	97.5904	1.4725	103.479	2.3744	109.47	1.0405	110.106	0.015	0	0.343	0.092
3	1.4535	93.8953	1.4229	99.993	2.1996	101.411	0.9785	103.545				15	1.5392	99.4315	1.4353	100.864	2.4769	114.195	1.0482	110.921	0.02	0.005	0.487	0.095
4	1.4771	95.4199	1.4415	101.3	2.2685	104.587	1.0033	106.169				20	1.5594	100.736	1.4601	102.607	2.5575	117.911	1.0823	114.529	0.026	0	0.583	0.094
5	1.4451	93.3527	1.4492	101.841	2.2483	103.656	1.025	108.466				25	1.5964	103.127	1.4446	101.518	2.5794	118.921	1.0869	115.016	0.034	0.02	0.659	0.111
6	1.4955	96.6085	1.4399	101.188	2.2635	104.357	1.0219	108.138				30	1.7056	110.181	1.4632	102.825	2.618	120.701	1.09	115.344	0.036	0.029	0.696	0.102
7	1.5056	97.261	1.4508	101.954	2.3004	106.058	1.0436	110.434				35	1.6585	107.138	1.4694	103.261	2.6718	123.181	1.0993	116.328	0.045	0.01	0.677	0.084
8	1.5107	97.5904	1.4539	102.171	2.329	107.377	1.0204	107.979				40	1.7039	110.071	1.4694	103.261	2.6735	123.26	1.1009	116.497	0.053	0.018	0.674	0.067
9	1.509	97.4806	1.4678	103.148	2.3324	107.533	1.0668	112.889				45	1.751	113.114	1.4756	103.696	2.6903	124.034	1.0807	114.36	0.051	0.04	0.674	0.074
10	1.5107	97.5904	1.4725	103.479	2.3744	109.47	1.0405	110.106				50	1.8182	117.455	1.4756	103.696	2.6886	123.956	1.0683	113.048	0.051	0.047	0.677	0.067
11	1.5527	100.304	1.4585	102.495	2.3861	110.009	1.0653	112.73				55	1.877	121.253	1.4864	104.455	2.7289	125.814	1.0683	113.048	0.057	0.05	0.66	0.057
12	1.5207	98.2364	1.4477	101.736	2.3895	110.166	1.0482	110.921				60	1.919	123.966	1.4849	104.35	2.7693	127.676	1.0714	113.376	0.067	0.049	0.664	0.045
13	1.5779	101.932	1.4539	102.171	2.4181	111.485	1.0467	110.762				65	1.8686	120.711	1.4849	104.35	2.7726	127.828	1.0854	114.857	0.073	0.037	0.657	0.065
14	1.5123	97.6938	1.4322	100.647	2.4601	113.421	1.0575	111.905				70	1.9963	128.96	1.4957	105.109	2.7877	128.525	1.0916	115.513	0.077	0.034	0.652	0.055
15	1.5392	99.4315	1.4353	100.864	2.4769	114.195	1.0482	110.921				75	2.0551	132.758	1.5174	106.634	2.8684	132.245	1.0993	116.328	0.088	0.035	0.64	0.035
16	1.5375	99.3217	1.4632	102.825	2.4752	114.117	1.0544	111.577				80	2.1442	138.514	1.5421	108.37	2.8936	133.407	1.0947	115.841	0.081	0.054	0.637	0.02
17	1.5762	101.822	1.4647	102.93	2.487	114.661	1.0637	112.561				85	2.2467	145.136	1.5143	106.416	2.9306	135.113	1.1133	117.81	0.085	0.05	0.64	0.02
18	1.5896	102.687	1.4787	103.914	2.5206	116.21	1.0745	113.704				90	2.2534	145.568	1.539	108.152	2.9675	136.814	1.0962	116	0.076	0.054	0.645	0.027
19	1.5695	101.389	1.443	101.405	2.534	116.828	1.0622	112.402				95	2.2349	144.373	1.5654	110.007	3.0079	138.677	1.1024	116.656	0.067	0.054	0.655	0.008
20	1.5594	100.736	1.4601	102.607	2.5575	117.911	1.0823	114.529				100	2.3996	155.013	1.5576	109.459	2.9995	138.29	1.073	113.545	0.06	0.055	0.662	0.011
21	1.5661	101.169	1.4492	101.841	2.5475	117.45	1.0776	114.032				105	2.3038	148.824	1.5747	110.661	3.018	139.142	1.0637	112.561	0.053	0.062	0.655	0.005
22	1.5745	101.712	1.4678	103.148	2.5256	116.441	1.0776	114.032				110	2.4214	156.421	1.5685	110.225	3.0684	141.466	1.0436	110.434	0.053	0.067	0.664	0.007
23	1.6098	103.992	1.4539	102.171	2.5592	117.99	1.0854	114.857				115	2.5861	167.061	1.6103	113.162	3.0902	142.471	1.0653	112.73	0.046	0.04	0.662	0.002
24	1.5997	103.34	1.457	102.389	2.5861	119.23	1.0993	116.328				120	2.4382	157.506	1.5514	109.023	3.0869	142.319	1.0498	111.09	0.053	0.047	0.66	0.01
25	1.5964	103.127	1.4446	101.518	2.5794	118.921	1.0869	115.016
26	1.6417	106.053	1.457	102.389	2.5995	119.848	1.1225	118.783
27	1.6434	106.163	1.4539	102.171	2.6147	120.549	1.1504	121.735
28	1.6468	106.382	1.4523	102.059	2.5827	119.073	1.152	121.905
29	1.714	110.724	1.4616	102.713	2.6264	121.088	1.104	116.825
30	1.7056	110.181	1.4632	102.825	2.618	120.701	1.09	115.344
31	1.6955	109.528	1.4678	103.148	2.6063	120.161	1.0761	113.873
32	1.751	113.114	1.4663	103.043	2.6298	121.245	1.0916	115.513
33	1.7325	111.919	1.474	103.584	2.6332	121.402	1.0823	114.529
34	1.6905	109.205	1.4756	103.696	2.65	122.176	1.0993	116.328
35	1.6585	107.138	1.4694	103.261	2.6718	123.181	1.0993	116.328
36	1.6737	108.12	1.4694	103.261	2.6365	121.554	1.0947	115.841
37	1.7106	110.504	1.4678	103.148	2.6668	122.951	1.1179	118.296
38	1.6921	109.309	1.4725	103.479	2.6651	122.872	1.0978	116.169
39	1.8014	116.37	1.4849	104.35	2.6567	122.485	1.104	116.825
40	1.7039	110.071	1.4694	103.261	2.6735	123.26	1.1009	116.497
41	1.7157	110.833	1.4802	104.02	2.6953	124.265	1.09	115.344
42	1.7594	113.656	1.4802	104.02	2.66	122.637	1.09	115.344
43	1.7762	114.742	1.4802	104.02	2.6684	123.024	1.1055	116.984
44	1.8703	120.82	1.4864	104.455	2.7037	124.652	1.0807	114.36
45	1.751	113.114	1.4756	103.696	2.6903	124.034	1.0807	114.36
46	1.7526	113.217	1.4802	104.02	2.6852	123.799	1.0854	114.857
47	1.8131	117.125	1.4632	102.825	2.6668	122.951	1.0838	114.688
48	1.7644	113.979	1.4787	103.914	2.6567	122.485	1.0792	114.201
49	1.7946	115.93	1.4771	103.802	2.6819	123.647	1.0761	113.873
50	1.8182	117.455	1.4756	103.696	2.6886	123.956	1.0683	113.048
51	1.7728	114.522	1.5034	105.65	2.7004	124.5	1.0761	113.873
52	1.7594	113.656	1.4849	104.35	2.6936	124.186	1.073	113.545
53	1.7694	114.302	1.491	104.779	2.6987	124.421	1.0714	113.376
54	1.9274	124.509	1.4787	103.914	2.7054	124.73	1.0699	113.217
55	1.877	121.253	1.4864	104.455	2.7289	125.814	1.0683	113.048
56	1.7997	116.26	1.5112	106.198	2.7357	126.127	1.0714	113.376
57	1.8551	119.839	1.474	103.584	2.7474	126.667	1.0761	113.873
58	1.9173	123.857	1.4926	104.891	2.7289	125.814	1.0807	114.36
59	1.8266	117.997	1.4771	103.802	2.7474	126.667	1.0916	115.513
60	1.919	123.966	1.4849	104.35	2.7693	127.676	1.0714	113.376
61	1.8837	121.686	1.5112	106.198	2.7373	126.201	1.09	115.344
62	1.8837	121.686	1.4802	104.02	2.7726	127.828	1.0761	113.873
63	1.914	123.643	1.5065	105.868	2.7525	126.902	1.0807	114.36
64	1.8787	121.363	1.4864	104.455	2.7877	128.525	1.0668	112.889
65	1.8686	120.711	1.4849	104.35	2.7726	127.828	1.0854	114.857
66	1.8669	120.601	1.4694	103.261	2.7844	128.373	1.0792	114.201
67	1.9224	124.186	1.5065	105.868	2.7894	128.603	1.0947	115.841
68	1.966	127.003	1.5174	106.634	2.7978	128.99	1.0745	113.704
69	1.9341	124.942	1.4941	104.996	2.7743	127.907	1.1009	116.497
70	1.9963	128.96	1.4957	105.109	2.7877	128.525	1.0916	115.513
71	1.9392	125.271	1.4926	104.891	2.7827	128.294	1.1071	117.153
72	2.0215	130.588	1.5081	105.98	2.8046	129.304	1.1133	117.81
73	1.961	126.68	1.5189	106.739	2.8314	130.539	1.0916	115.513
74	2.0635	133.301	1.505	105.762	2.8281	130.387	1.0947	115.841
75	2.0551	132.758	1.5174	106.634	2.8684	132.245	1.0993	116.328
76	1.9795	127.875	1.5127	106.304	2.865	132.089	1.1024	116.656
77	2.045	132.106	1.5251	107.175	2.8466	131.24	1.1133	117.81
78	2.0501	132.435	1.5251	107.175	2.8718	132.402	1.0931	115.672
79	2.0837	134.606	1.553	109.136	2.8802	132.789	1.1102	117.481
80	2.1442	138.514	1.5421	108.37	2.8936	133.407	1.0947	115.841
81	2.0719	133.844	1.5127	106.304	2.8953	133.485	1.1055	116.984
82	2.0669	133.521	1.5313	107.611	2.8818	132.863	1.0993	116.328
83	2.1089	136.234	1.5174	106.634	2.9003	133.716	1.0916	115.513
84	2.1526	139.057	1.5065	105.868	2.9255	134.878	1.0916	115.513
85	2.2467	145.136	1.5143	106.416	2.9306	135.113	1.1133	117.81
86	2.245	145.026	1.5514	109.023	2.939	135.5	1.1055	116.984
87	2.1828	141.008	1.5328	107.716	2.9575	136.353	1.1086	117.312
88	2.1979	141.983	1.5236	107.07	2.9155	134.417	1.104	116.825
89	2.124	137.209	1.5468	108.7	2.9407	135.579	1.0993	116.328
90	2.2534	145.568	1.539	108.152	2.9675	136.814	1.0962	116
91	2.2836	147.519	1.5545	109.241	2.9726	137.049	1.0931	115.672
92	2.2299	144.05	1.5359	107.934	2.9978	138.211	1.1055	116.984
93	2.3508	151.86	1.539	108.152	3.0129	138.907	1.1086	117.312
94	2.2047	142.422	1.5468	108.7	2.9726	137.049	1.1117	117.64
95	2.2349	144.373	1.5654	110.007	3.0079	138.677	1.1024	116.656
96	2.2483	145.239	1.5483	108.805	2.9995	138.29	1.0838	114.688
97	2.4534	158.488	1.5592	109.571	2.9894	137.824	1.0962	116
98	2.3794	153.708	1.5452	108.587	2.9827	137.515	1.0776	114.032
99	2.3727	153.275	1.5483	108.805	2.9844	137.593	1.0869	115.016
100	2.3996	155.013	1.5576	109.459	2.9995	138.29	1.073	113.545
101	2.3273	150.342	1.5437	108.482	3.0079	138.677	1.056	111.746
102	2.4416	157.726	1.5576	109.459	3.0163	139.064	1.073	113.545
103	2.4483	158.159	1.5747	110.661	3.0264	139.53	1.0591	112.074
104	2.3458	151.537	1.5762	110.766	3.018	139.142	1.0374	109.778
105	2.3038	148.824	1.5747	110.661	3.018	139.142	1.0637	112.561
106	2.4668	159.354	1.5762	110.766	3.0331	139.839	1.0467	110.762
107	2.3761	153.495	1.5716	110.443	3.0398	140.148	1.0451	110.593
108	2.4315	157.074	1.5808	111.089	3.065	141.309	1.0296	108.952
109	2.329	150.452	1.5979	112.291	3.0415	140.226	1.0683	113.048
110	2.4214	156.421	1.5685	110.225	3.0684	141.466	1.0436	110.434
111	2.445	157.946	1.5592	109.571	3.0717	141.618	1.0389	109.937
112	2.3542	152.08	1.5778	110.878	3.0684	141.466	1.0591	112.074
113	2.366	152.842	1.5685	110.225	3.0902	142.471	1.0312	109.122
114	2.3929	154.58	1.5793	110.984	3.102	143.015	1.0389	109.937
115	2.5861	167.061	1.6103	113.162	3.0902	142.471	1.0653	112.73
116	2.4634	159.134	1.5654	110.007	3.1238	144.02	1.0622	112.402
117	2.4231	156.531	1.5576	109.459	3.0953	142.706	1.0637	112.561
118	2.5021	161.634	1.5607	109.677	3.0919	142.55	1.0529	111.418
119	2.5054	161.848	1.5592	109.571	3.1154	143.633	1.0498	111.09
120	2.4382	157.506	1.5514	109.023	3.0869	142.319	1.0498	111.09
