# Supplementary material for: In Vitro neurotoxicity and myotoxicity of Malaysian Naja sumatrana and Naja kaouthia venoms: Neutralization by monovalent and Neuro Polyvalent Antivenoms from Thailand
Source: PLoS One. 2022 Sep 12;17(9):e0274488. doi: 10.1371/journal.pone.0274488 (PMC9467353; doi:10.1371/journal.pone.0274488)
Supplement: S4 File — (XLSX) [file pone.0274488.s005.xlsx]

## Sheet: MYOTOXIC CAV+NS
Inducer	Pre- Contraction (g)				Inducer	Post- Contraction (g)				Inducer	Response (% change from initial response)
	Reading 1	Reading 2	Reading 3			Reading 1	Reading 2	Reading 3			Reading 1	Reading 2	Reading 3
KCL	3.7969	6.3836	3.8907		KCL	1.5386	0.96	1.1162		KCL	40.5241	15.0439	28.6944
Time (min)	Twitching (g)									Time (min)	twitching (g)						baseline
	Reading 1	percentage 1	Reading 2	percentage 2	Reading 3	Percentage 3					Reading 1	percentage 1	Reading 2	percentage 2	Reading 3	percentage 3	reading 1	reading 2	reading 3
0	0.8323	100.036	0.9505	99.9474	0.5189	99.9807				0	0.8323	100.036	0.9505	99.9474	0.5189	99.9807	0	0	0
1	0.7792	93.6538	1.1769	123.754	0.512	98.6513				5	0.8097	97.3197	1.4956	157.266	0.4349	83.7958	0.788	1.181	0.639
2	0.8005	96.2139	1.4698	154.553	0.4982	95.9923				10	0.827	99.399	0.8949	94.1009	0.3757	72.3892	1.552	2.253	1.023
3	0.7607	91.4303	1.5932	167.529	0.4982	95.9923				15	0.8031	96.5264	0.8176	85.9727	0.256	49.3256	1.454	2.274	1.158
4	0.7766	93.3413	1.623	170.662	0.4803	92.5434				20	0.7952	95.5769	0.8244	86.6877	0.2064	39.7688	1.256	2.152	1.112
5	0.8097	97.3197	1.4956	157.266	0.4349	83.7958				25	0.7872	94.6154	0.7769	81.693	0.1803	34.7399	1.115	1.977	1.028
6	0.8124	97.6442	1.3125	138.013	0.4514	86.975				30	0.7739	93.0168	0.6712	70.5783	0.1803	34.7399	1.024	1.766	0.957
7	0.7991	96.0457	1.139	119.769	0.4253	81.9461				35	0.7435	89.363	0.6535	68.7171	0.1982	38.1888	0.965	1.567	0.928
8	0.8071	97.0072	1.0264	107.928	0.4115	79.2871				40	0.7408	89.0385	0.5912	62.1661	0.267	51.4451	0.897	1.401	0.888
9	0.8058	96.851	0.9573	100.662	0.3881	74.7784				45	0.7117	85.5409	0.5329	56.0358	0.2519	48.5356	0.81	1.261	0.849
10	0.827	99.399	0.8949	94.1009	0.3757	72.3892				50	0.6732	80.9135	0.4895	51.4721	0.2422	46.6667	0.73	1.197	0.802
11	0.7952	95.5769	0.8529	89.6845	0.3276	63.1214				55	0.6785	81.5505	0.4732	49.7581	0.2202	42.4277	0.653	1.054	0.769
12	0.7978	95.8894	0.8352	87.8233	0.3248	62.5819				60	0.6441	77.4159	0.442	46.4774	0.2133	41.0983	0.579	0.962	0.73
13	0.8349	100.349	0.819	86.1199	0.2945	56.7437				65	0.6282	75.5048	0.3891	40.9148	0.2188	42.158	0.513	0.879	0.698
14	0.8203	98.5938	0.8163	85.836	0.2711	52.2351				70	0.6043	72.6322	0.4136	43.4911	0.2216	42.6975	0.46	0.82	0.674
15	0.8031	96.5264	0.8176	85.9727	0.256	49.3256				75	0.599	71.9952	0.362	38.0652	0.2147	41.368	0.423	0.773	0.636
16	0.8137	97.8005	0.8257	86.8244	0.2326	44.817				80	0.5871	70.5649	0.3634	38.2124	0.2161	41.6378	0.397	0.74	0.61
17	0.7925	95.2524	0.8163	85.836	0.2257	43.4875				85	0.5791	69.6034	0.3444	36.2145	0.2078	40.0385	0.37	0.711	0.585
18	0.7978	95.8894	0.8203	86.2566	0.2161	41.6378				90	0.554	66.5865	0.3308	34.7844	0.1872	36.0694	0.346	0.682	0.564
19	0.8005	96.2139	0.8271	86.9716	0.1996	38.4586				95	0.5394	64.8317	0.3485	36.6456	0.1913	36.8593	0.316	0.694	0.538
20	0.7952	95.5769	0.8244	86.6877	0.2064	39.7688				100	0.5261	63.2332	0.2997	31.5142	0.1803	34.7399	0.316	0.681	0.494
21	0.8044	96.6827	0.8325	87.5394	0.1954	37.6493				105	0.5168	62.1154	0.2861	30.0841	0.1913	36.8593	0.301	0.672	0.534
22	0.819	98.4375	0.8257	86.8244	0.1913	36.8593				110	0.5009	60.2043	0.3037	31.9348	0.2119	40.8285	0.292	0.646	0.475
23	0.7938	95.4087	0.8257	86.8244	0.1844	35.5299				115	0.485	58.2933	0.3485	36.6456	0.2697	51.9653	0.292	0.638	0.489
24	0.7832	94.1346	0.8135	85.5415	0.183	35.2601				120	0.4771	57.3438	0.3241	34.0799	0.2739	52.7746	0.296	0.598	0.468
25	0.7872	94.6154	0.7769	81.693	0.1803	34.7399
26	0.7965	95.7332	0.7607	79.9895	0.1803	34.7399
27	0.7859	94.4591	0.7457	78.4122	0.1789	34.4701
28	0.7806	93.8221	0.7173	75.4259	0.1872	36.0694
29	0.7859	94.4591	0.6874	72.2818	0.172	33.1407
30	0.7739	93.0168	0.6712	70.5783	0.1803	34.7399
31	0.7766	93.3413	0.7064	74.2797	0.183	35.2601
32	0.7514	90.3125	0.6942	72.9968	0.1844	35.5299
33	0.7899	94.9399	0.682	71.714	0.1789	34.4701
34	0.7488	90	0.6373	67.0137	0.2037	39.2486
35	0.7435	89.363	0.6535	68.7171	0.1982	38.1888
36	0.7527	90.4688	0.6495	68.2965	0.1996	38.4586
37	0.7368	88.5577	0.6088	64.0168	0.1968	37.9191
38	0.7395	88.8822	0.6034	63.449	0.1885	36.3198
39	0.7408	89.0385	0.602	63.3018	0.2243	43.2177
40	0.7408	89.0385	0.5912	62.1661	0.267	51.4451
41	0.7196	86.4904	0.5735	60.3049	0.2711	52.2351
42	0.717	86.1779	0.5627	59.1693	0.2629	50.6551
43	0.7156	86.0096	0.5491	57.7392	0.2477	47.7264
44	0.705	84.7356	0.5491	57.7392	0.2436	46.9364
45	0.7117	85.5409	0.5329	56.0358	0.2519	48.5356
46	0.6891	82.8245	0.5288	55.6046	0.2546	49.0559
47	0.6732	80.9135	0.5247	55.1735	0.2601	50.1156
48	0.6865	82.512	0.5125	53.8906	0.245	47.2062
49	0.6706	80.601	0.5017	52.755	0.2436	46.9364
50	0.6732	80.9135	0.4895	51.4721	0.2422	46.6667
51	0.6666	80.1202	0.5125	53.8906	0.2408	46.3969
52	0.6653	79.9639	0.4908	51.6088	0.2408	46.3969
53	0.6613	79.4832	0.4434	46.6246	0.2353	45.3372
54	0.6706	80.601	0.4597	48.3386	0.2285	44.027
55	0.6785	81.5505	0.4732	49.7581	0.2202	42.4277
56	0.6626	79.6394	0.48	50.4732	0.2519	48.5356
57	0.6679	80.2764	0.4407	46.3407	0.2367	45.6069
58	0.6348	76.2981	0.4515	47.4763	0.2381	45.8767
59	0.6388	76.7788	0.4461	46.9085	0.2243	43.2177
60	0.6441	77.4159	0.442	46.4774	0.2133	41.0983
61	0.6401	76.9351	0.4393	46.1935	0.223	42.9672
62	0.6282	75.5048	0.4366	45.9096	0.2175	41.9075
63	0.6427	77.2476	0.4258	44.7739	0.2243	43.2177
64	0.6321	75.9736	0.4108	43.1966	0.2271	43.7572
65	0.6282	75.5048	0.3891	40.9148	0.2188	42.158
66	0.6109	73.4255	0.3986	41.9138	0.2064	39.7688
67	0.6136	73.75	0.4176	43.9117	0.2216	42.6975
68	0.6136	73.75	0.3634	38.2124	0.2133	41.0983
69	0.6003	72.1514	0.3891	40.9148	0.2078	40.0385
70	0.6043	72.6322	0.4136	43.4911	0.2216	42.6975
71	0.6056	72.7885	0.4068	42.776	0.2064	39.7688
72	0.595	71.5144	0.3647	38.3491	0.2147	41.368
73	0.6056	72.7885	0.4041	42.4921	0.2216	42.6975
74	0.603	72.476	0.3729	39.2114	0.2188	42.158
75	0.599	71.9952	0.362	38.0652	0.2147	41.368
76	0.5884	70.7212	0.2983	31.367	0.2161	41.6378
77	0.5831	70.0841	0.4027	42.3449	0.2216	42.6975
78	0.5805	69.7716	0.3824	40.2103	0.2161	41.6378
79	0.5831	70.0841	0.3864	40.6309	0.2298	44.2775
80	0.5871	70.5649	0.3634	38.2124	0.2161	41.6378
81	0.5778	69.4471	0.3322	34.9317	0.2464	47.4759
82	0.5765	69.2909	0.3905	41.062	0.2175	41.9075
83	0.5725	68.8101	0.2888	30.368	0.2395	46.1464
84	0.5632	67.6923	0.3634	38.2124	0.1996	38.4586
85	0.5791	69.6034	0.3444	36.2145	0.2078	40.0385
86	0.5606	67.3798	0.3742	39.3481	0.2009	38.7091
87	0.554	66.5865	0.3661	38.4963	0.1858	35.7996
88	0.5685	68.3293	0.3552	37.3502	0.2037	39.2486
89	0.5513	66.262	0.3336	35.0789	0.1872	36.0694
90	0.554	66.5865	0.3308	34.7844	0.1872	36.0694
91	0.5407	64.988	0.3241	34.0799	0.1968	37.9191
92	0.5513	66.262	0.358	37.6446	0.1996	38.4586
93	0.5473	65.7812	0.3891	40.9148	0.1885	36.3198
94	0.542	65.1442	0.3471	36.4984	0.1775	34.2004
95	0.5394	64.8317	0.3485	36.6456	0.1913	36.8593
96	0.5261	63.2332	0.3458	36.3617	0.2023	38.9788
97	0.5222	62.7644	0.3485	36.6456	0.1899	36.5896
98	0.5288	63.5577	0.3512	36.9295	0.1927	37.1291
99	0.5288	63.5577	0.3078	32.3659	0.1968	37.9191
100	0.5261	63.2332	0.2997	31.5142	0.1803	34.7399
101	0.5222	62.7644	0.3512	36.9295	0.1817	35.0096
102	0.5155	61.9591	0.343	36.0673	0.2037	39.2486
103	0.5155	61.9591	0.2888	30.368	0.1817	35.0096
104	0.5208	62.5962	0.2969	31.2198	0.2009	38.7091
105	0.5168	62.1154	0.2861	30.0841	0.1913	36.8593
106	0.5036	60.5288	0.3485	36.6456	0.1872	36.0694
107	0.5129	61.6466	0.3024	31.7981	0.2092	40.3083
108	0.5076	61.0096	0.3769	39.632	0.2092	40.3083
109	0.5023	60.3726	0.3417	35.9306	0.2285	44.027
110	0.5009	60.2043	0.3037	31.9348	0.2119	40.8285
111	0.5062	60.8413	0.2739	28.8013	0.2367	45.6069
112	0.5049	60.6851	0.3512	36.9295	0.2601	50.1156
113	0.4956	59.5673	0.3905	41.062	0.2147	41.368
114	0.4996	60.0481	0.2902	30.5152	0.223	42.9672
115	0.485	58.2933	0.3485	36.6456	0.2697	51.9653
116	0.4811	57.8245	0.343	36.0673	0.2629	50.6551
117	0.4811	57.8245	0.3363	35.3628	0.2106	40.578
118	0.485	58.2933	0.3268	34.3638	0.2753	53.0443
119	0.485	58.2933	0.3417	35.9306	0.2986	57.5337
120	0.4771	57.3438	0.3241	34.0799	0.2739	52.7746

## Sheet: MYOTOXIC NPAV+NS 
			Inducer	Pre- Contraction (g)					Inducer	Post- Contraction (g)						Inducer	Response (% change from initial response)
				Reading 1	Reading 2	Reading 3				Reading 1	Reading 2	Reading 3					Reading 1	Reading 2	Reading 3
			KCL	4.0911	4.8423	5.3074			KCL	0.171	0.1043	0.0402				KCL	4.17746	2.14787	0.749953
Time (min)	Twitching (g)											Time (min)	twitching (g)						baseline
	Reading 1	percentage 1	Reading 2	percentage 2	Reading 3	Percentage 3							Reading 1	percentage 1	Reading 2	percentage 2	Reading 3	percentage 3	reading 1	readin g 2	reading 3
0	0.4082	100.049	0.7316	99.9454	1.4598	99.9863						0	0.4082	100.049	0.7316	99.9454	1.4598	99.9863	0	0	0
1	0.3817	93.5539	0.6573	89.7951	1.4511	99.3904						5	0.3525	86.3971	0.6429	87.8279	0.8376	57.3699	0.88	0.534	1.51
2	0.3499	85.7598	0.6482	88.5519	1.477	101.164						10	0.2571	63.0147	0.5803	79.276	0.1336	9.15068	1.494	1.137	2.246
3	0.3379	82.8186	0.6495	88.7295	1.4195	97.226						15	0.1206	29.5588	0.3952	53.9891	0.0603	4.13014	1.449	1.523	1.691
4	0.3419	83.799	0.6651	90.8607	1.2011	82.2671						20	0.0808	19.8039	0.1174	16.0383	0.1149	7.86986	1.24	1.798	1.365
5	0.3525	86.3971	0.6429	87.8279	0.8376	57.3699						25	0.0848	20.7843	0.0391	5.34153	0.1652	11.3151	1.042	1.809	1.191
6	0.3313	81.201	0.6025	82.3087	0.5474	37.4932						30	0.0914	22.402	0.0417	5.69672	0.1897	12.9932	0.912	1.565	1.083
7	0.3287	80.5637	0.6469	88.3743	0.3621	24.8014						35	0.0875	21.4461	0.0352	4.80874	0.217	14.863	0.823	1.279	0.983
8	0.3101	76.0049	0.579	79.0984	0.2486	17.0274						40	0.0861	21.1029	0.043	5.87432	0.2141	14.6644	0.741	1.082	0.895
9	0.2863	70.1716	0.6234	85.1639	0.1494	10.2329						45	0.0795	19.4853	0.0548	7.48634	0.2098	14.3699	0.654	0.936	0.807
10	0.2571	63.0147	0.5803	79.276	0.1336	9.15068						50	0.0808	19.8039	0.0561	7.66393	0.2098	14.3699	0.573	0.824	0.728
11	0.224	54.902	0.5764	78.7432	0.0991	6.78767						55	0.1259	30.8578	0.0639	8.72951	0.1897	12.9932	0.504	0.73	0.665
12	0.2028	49.7059	0.5256	71.8033	0.0963	6.59589						60	0.0954	23.3824	0.073	9.97268	0.1911	13.089	0.427	0.648	0.598
13	0.1577	38.652	0.476	65.0273	0.0718	4.91781						65	0.0769	18.848	0.0756	10.3279	0.1624	11.1233	0.356	0.575	0.529
14	0.1511	37.0343	0.4265	58.265	0.0675	4.62329						70	0.0716	17.549	0.0743	10.1503	0.1422	9.73973	0.289	0.516	0.471
15	0.1206	29.5588	0.3952	53.9891	0.0603	4.13014						75	0.0769	18.848	0.0809	11.0519	0.1193	8.17123	0.219	0.46	0.405
16	0.1087	26.6422	0.4004	54.6995	0.0747	5.11644						80	0.0769	18.848	0.0652	8.9071	0.1092	7.47945	0.178	0.401	0.343
17	0.0941	23.0637	0.3039	41.5164	0.092	6.30137						85	0.0716	17.549	0.0704	9.61749	0.0977	6.69178	0.126	0.364	0.284
18	0.0928	22.7451	0.2334	31.8852	0.0876	6						90	0.0914	22.402	0.0639	8.72951	0.0819	5.60959	0.106	0.324	0.228
19	0.0769	18.848	0.1734	23.6885	0.1006	6.89041						95	0.0716	17.549	0.0756	10.3279	0.0761	5.21233	0.1	0.278	0.174
20	0.0808	19.8039	0.1174	16.0383	0.1149	7.86986						100	0.0716	17.549	0.0522	7.13115	0.056	3.83562	0.065	0.241	0.122
21	0.0795	19.4853	0.0965	13.1831	0.1236	8.46575						105	0.0716	17.549	0.0561	7.66393	0.0575	3.93836	0.024	0.208	0.073
22	0.0835	20.4657	0.0443	6.05191	0.1307	8.95205						110	0.1166	28.5784	0.0587	8.01913	0.0445	3.04795	0.004	0.167	0.026
23	0.0808	19.8039	0.0469	6.4071	0.1394	9.54795						115	0.0676	16.5686	0.0587	8.01913	0.0445	3.04795	0.047	0.129	0.015
24	0.0928	22.7451	0.0469	6.4071	0.1638	11.2192						120	0.0822	20.1471	0.0535	7.30874	0.0417	2.85616	0.059	0.09	0.071
25	0.0848	20.7843	0.0391	5.34153	0.1652	11.3151
26	0.0914	22.402	0.0313	4.27596	0.1724	11.8082
27	0.1365	33.4559	0.0287	3.92077	0.1882	12.8904
28	0.0967	23.701	0.0404	5.51913	0.2112	14.4658
29	0.0914	22.402	0.0248	3.38798	0.1983	13.5822
30	0.0914	22.402	0.0417	5.69672	0.1897	12.9932
31	0.0941	23.0637	0.0313	4.27596	0.2026	13.8767
32	0.0914	22.402	0.0326	4.45355	0.2083	14.2671
33	0.0888	21.7647	0.0404	5.51913	0.2213	15.1575
34	0.0954	23.3824	0.0365	4.98634	0.2155	14.7603
35	0.0875	21.4461	0.0352	4.80874	0.217	14.863
36	0.0914	22.402	0.0417	5.69672	0.217	14.863
37	0.0888	21.7647	0.0378	5.16393	0.2141	14.6644
38	0.0941	23.0637	0.0417	5.69672	0.2356	16.137
39	0.0875	21.4461	0.0456	6.22951	0.2313	15.8425
40	0.0861	21.1029	0.043	5.87432	0.2141	14.6644
41	0.0914	22.402	0.043	5.87432	0.217	14.863
42	0.0875	21.4461	0.0352	4.80874	0.2184	14.9589
43	0.0861	21.1029	0.0522	7.13115	0.227	15.5479
44	0.0954	23.3824	0.0352	4.80874	0.2098	14.3699
45	0.0795	19.4853	0.0548	7.48634	0.2098	14.3699
46	0.0822	20.1471	0.0548	7.48634	0.2126	14.5616
47	0.0835	20.4657	0.0535	7.30874	0.2184	14.9589
48	0.0835	20.4657	0.0522	7.13115	0.1983	13.5822
49	0.0689	16.8873	0.0509	6.95355	0.2126	14.5616
50	0.0808	19.8039	0.0561	7.66393	0.2098	14.3699
51	0.0782	19.1667	0.0652	8.9071	0.2026	13.8767
52	0.0795	19.4853	0.0469	6.4071	0.2083	14.2671
53	0.0861	21.1029	0.0639	8.72951	0.1925	13.1849
54	0.0888	21.7647	0.0574	7.84153	0.2011	13.774
55	0.1259	30.8578	0.0639	8.72951	0.1897	12.9932
56	0.0795	19.4853	0.0665	9.0847	0.1868	12.7945
57	0.0808	19.8039	0.0639	8.72951	0.1767	12.1027
58	0.0914	22.402	0.0665	9.0847	0.1954	13.3836
59	0.0729	17.8676	0.0782	10.6831	0.1868	12.7945
60	0.0954	23.3824	0.073	9.97268	0.1911	13.089
61	0.0716	17.549	0.0704	9.61749	0.1695	11.6096
62	0.0292	7.15686	0.0756	10.3279	0.1724	11.8082
63	0.0755	18.5049	0.0782	10.6831	0.1595	10.9247
64	0.1179	28.8971	0.0796	10.8743	0.1609	11.0205
65	0.0769	18.848	0.0756	10.3279	0.1624	11.1233
66	0.0967	23.701	0.0717	9.79508	0.158	10.8219
67	0.0742	18.1863	0.0717	9.79508	0.1552	10.6301
68	0.0875	21.4461	0.0769	10.5055	0.1422	9.73973
69	0.0689	16.8873	0.0691	9.43989	0.1293	8.85616
70	0.0716	17.549	0.0743	10.1503	0.1422	9.73973
71	0.0689	16.8873	0.0796	10.8743	0.1408	9.64384
72	0.1113	27.2794	0.0743	10.1503	0.1379	9.44521
73	0.0689	16.8873	0.0782	10.6831	0.1279	8.76027
74	0.0702	17.2059	0.0874	11.9399	0.1451	9.93836
75	0.0769	18.848	0.0809	11.0519	0.1193	8.17123
76	0.0702	17.2059	0.0678	9.2623	0.1207	8.26712
77	0.1047	25.6618	0.0809	11.0519	0.1149	7.86986
78	0.0888	21.7647	0.0756	10.3279	0.1121	7.67808
79	0.0676	16.5686	0.0743	10.1503	0.1106	7.57534
80	0.0769	18.848	0.0652	8.9071	0.1092	7.47945
81	0.0742	18.1863	0.0704	9.61749	0.1092	7.47945
82	0.0822	20.1471	0.0652	8.9071	0.1006	6.89041
83	0.0808	19.8039	0.0756	10.3279	0.1106	7.57534
84	0.0716	17.549	0.0769	10.5055	0.1149	7.86986
85	0.0716	17.549	0.0704	9.61749	0.0977	6.69178
86	0.0808	19.8039	0.0743	10.1503	0.0963	6.59589
87	0.0954	23.3824	0.0652	8.9071	0.0977	6.69178
88	0.0702	17.2059	0.0756	10.3279	0.0833	5.70548
89	0.0689	16.8873	0.0756	10.3279	0.0718	4.91781
90	0.0914	22.402	0.0639	8.72951	0.0819	5.60959
91	0.0742	18.1863	0.0678	9.2623	0.0618	4.23288
92	0.0676	16.5686	0.0626	8.55191	0.0805	5.5137
93	0.0795	19.4853	0.0756	10.3279	0.0603	4.13014
94	0.0676	16.5686	0.0652	8.9071	0.0704	4.82192
95	0.0716	17.549	0.0756	10.3279	0.0761	5.21233
96	0.0702	17.2059	0.0717	9.79508	0.056	3.83562
97	0.0875	21.4461	0.0704	9.61749	0.0603	4.13014
98	0.0769	18.848	0.0678	9.2623	0.0675	4.62329
99	0.0689	16.8873	0.0678	9.2623	0.0546	3.73973
100	0.0716	17.549	0.0522	7.13115	0.056	3.83562
101	0.0795	19.4853	0.0678	9.2623	0.0618	4.23288
102	0.0755	18.5049	0.06	8.19672	0.0489	3.34932
103	0.0729	17.8676	0.0561	7.66393	0.0618	4.23288
104	0.1232	30.1961	0.073	9.97268	0.0647	4.43151
105	0.0716	17.549	0.0561	7.66393	0.0575	3.93836
106	0.0875	21.4461	0.0443	6.05191	0.0833	5.70548
107	0.0729	17.8676	0.0613	8.37432	0.0474	3.24658
108	0.0742	18.1863	0.0574	7.84153	0.0546	3.73973
109	0.0742	18.1863	0.0691	9.43989	0.0546	3.73973
110	0.1166	28.5784	0.0587	8.01913	0.0445	3.04795
111	0.0689	16.8873	0.0613	8.37432	0.0503	3.44521
112	0.0663	16.25	0.06	8.19672	0.0546	3.73973
113	0.0689	16.8873	0.0587	8.01913	0.0474	3.24658
114	0.1352	33.1373	0.0548	7.48634	0.0532	3.64384
115	0.0676	16.5686	0.0587	8.01913	0.0445	3.04795
116	0.0795	19.4853	0.0548	7.48634	0.0532	3.64384
117	0.0848	20.7843	0.0574	7.84153	0.0489	3.34932
118	0.0649	15.9069	0.0548	7.48634	0.0503	3.44521
119	0.0861	21.1029	0.0587	8.01913	0.0474	3.24658
120	0.0822	20.1471	0.0535	7.30874	0.0417	2.85616

## Sheet: MYOTOXIC KCAV+NS
				Inducer	Pre- Contraction (g)					Inducer	Post- Contraction (g)						Inducer	Response (% change from initial response)
					Reading 1	Reading 2	Reading 3				Reading 1	Reading 2	Reading 3					Reading 1	Reading 2	Reading 3
				KCL	3.0885	4.5997	2.9814			KCL	1.4601	1.9432	1.927				KCL	47.2839	42.25	64.6293
Time (min)	Twitching (g)											Time (min)	twitching (g)						baseline
	Reading 1	percentage 1	Reading 2	percentage 2	Reading 3	Percentage 3							Reading 1	percentage 1	Reading 2	percentage 2	Reading 3	percentage 3	reading 1	readin g 2	reading 3
0	0.7799	99.9872	0.6599	99.9848	0.4279	99.9766						0	0.7799	99.9872	0.6599	99.9848	0.4279	99.9766	0	0	0
1	0.7704	98.7692	0.4995	75.6818	0.4209	98.3411						5	0.66	84.6154	0.6964	105.515	0.386	90.1869	1.298	0.593	0.712
2	0.7583	97.2179	0.5556	84.1818	0.4111	96.0514						10	0.4768	61.1282	0.5177	78.4394	0.3272	76.4486	0.552	0.729	1.145
3	0.73	93.5897	0.6129	92.8636	0.4083	95.3972						15	0.462	59.2308	0.3886	58.8788	0.309	72.1963	0.607	0.601	1.104
4	0.6977	89.4487	0.669	101.364	0.4027	94.0888						20	0.4216	54.0513	0.3208	48.6061	0.2867	66.986	1.37	0.598	1.125
5	0.66	84.6154	0.6964	105.515	0.386	90.1869						25	0.3704	47.4872	0.2817	42.6818	0.2671	62.4065	0.593	0.614	1.256
6	0.6061	77.7051	0.6455	97.803	0.3608	84.2991						30	0.3421	43.859	0.1839	27.8636	0.2419	56.5187	0.559	0.65	1.267
7	0.5428	69.5897	0.639	96.8182	0.3524	82.3364						35	0.3313	42.4744	0.1787	27.0758	0.2517	58.8084	1.341	0.633	1.192
8	0.5051	64.7564	0.5895	89.3182	0.3356	78.4112						40	0.3246	41.6154	0.163	24.697	0.2391	55.8645	0.558	0.617	1.128
9	0.4957	63.5513	0.5203	78.8333	0.3664	85.6075						45	0.3165	40.5769	0.1878	28.4545	0.2335	54.5561	0.561	0.59	1.044
10	0.4768	61.1282	0.5177	78.4394	0.3272	76.4486						50	0.3071	39.3718	0.1643	24.8939	0.2154	50.3271	1.321	0.568	0.954
11	0.4768	61.1282	0.4877	73.8939	0.3202	74.8131						55	0.3044	39.0256	0.1513	22.9242	0.2209	51.6121	0.554	0.593	0.879
12	0.4809	61.6538	0.4799	72.7121	0.3412	79.7196						60	0.3031	38.859	0.1721	26.0758	0.2	46.729	0.522	0.566	0.844
13	0.4755	60.9615	0.4278	64.8182	0.3118	72.8505						65	0.3058	39.2051	0.1591	24.1061	0.2489	58.1542	1.33	0.547	0.797
14	0.458	58.7179	0.4108	62.2424	0.2979	69.6028						70	0.2909	37.2949	0.1461	22.1364	0.2056	48.0374	0.509	0.543	0.782
15	0.462	59.2308	0.3886	58.8788	0.309	72.1963						75	0.2936	37.641	0.1226	18.5758	0.2112	49.3458	0.535	0.516	0.808
16	0.4607	59.0641	0.3782	57.303	0.3118	72.8505						80	0.2761	35.3974	0.2008	30.4242	0.1874	43.785	1.309	0.498	0.81
17	0.4391	56.2949	0.3665	55.5303	0.2923	68.2944						85	0.2707	34.7051	0.1448	21.9394	0.2098	49.0187	0.492	0.494	0.804
18	0.4378	56.1282	0.3704	56.1212	0.2713	63.3879						90	0.2775	35.5769	0.1187	17.9848	0.1916	44.7664	0.488	0.469	0.814
19	0.4243	54.3974	0.3404	51.5758	0.2587	60.4439						95	0.26	33.3333	0.1095	16.5909	0.2014	47.0561	1.288	0.462	0.812
20	0.4216	54.0513	0.3208	48.6061	0.2867	66.986						100	0.264	33.8462	0.0978	14.8182	0.1832	42.8037	0.478	0.45	0.829
21	0.4135	53.0128	0.3391	51.3788	0.2797	65.3505						105	0.2532	32.4615	0.0952	14.4242	0.1874	43.785	0.484	0.426	0.775
22	0.4	51.2821	0.3065	46.4394	0.2587	60.4439						110	0.2573	32.9872	0.0978	14.8182	0.1832	42.8037	1.293	0.413	0.779
23	0.3973	50.9359	0.2726	41.303	0.2643	61.7523						115	0.2653	34.0128	0.1304	19.7576	0.1888	44.1121	0.489	0.392	0.731
24	0.3906	50.0769	0.2595	39.3182	0.2727	63.715						120	0.2519	32.2949	0.0939	14.2273	0.1776	41.4953	0.498	0.382	0.744
25	0.3704	47.4872	0.2817	42.6818	0.2671	62.4065
26	0.365	46.7949	0.236	35.7576	0.2685	62.7336
27	0.361	46.2821	0.2374	35.9697	0.2783	65.0234
28	0.3354	43	0.2321	35.1667	0.2643	61.7523
29	0.3529	45.2436	0.1878	28.4545	0.2531	59.1355
30	0.3421	43.859	0.1839	27.8636	0.2419	56.5187
31	0.3394	43.5128	0.2087	31.6212	0.2769	64.6963
32	0.3192	40.9231	0.1865	28.2576	0.2447	57.1729
33	0.3435	44.0385	0.1865	28.2576	0.2475	57.8271
34	0.334	42.8205	0.1839	27.8636	0.2447	57.1729
35	0.3313	42.4744	0.1787	27.0758	0.2517	58.8084
36	0.3381	43.3462	0.1865	28.2576	0.2475	57.8271
37	0.326	41.7949	0.1761	26.6818	0.2461	57.5
38	0.3246	41.6154	0.1878	28.4545	0.2601	60.771
39	0.3246	41.6154	0.1982	30.0303	0.2377	55.5374
40	0.3246	41.6154	0.163	24.697	0.2391	55.8645
41	0.3206	41.1026	0.1748	26.4848	0.2405	56.1916
42	0.3152	40.4103	0.1917	29.0455	0.2377	55.5374
43	0.3179	40.7564	0.1891	28.6515	0.2223	51.9393
44	0.3233	41.4487	0.163	24.697	0.2251	52.5935
45	0.3165	40.5769	0.1878	28.4545	0.2335	54.5561
46	0.3287	42.141	0.1617	24.5	0.2251	52.5935
47	0.3152	40.4103	0.1721	26.0758	0.2503	58.4813
48	0.3219	41.2692	0.1643	24.8939	0.2126	49.6729
49	0.3165	40.5769	0.1982	30.0303	0.2433	56.8458
50	0.3071	39.3718	0.1643	24.8939	0.2154	50.3271
51	0.3138	40.2308	0.1839	27.8636	0.2112	49.3458
52	0.3098	39.7179	0.1604	24.303	0.2168	50.6542
53	0.3031	38.859	0.1774	26.8788	0.2279	53.2477
54	0.3098	39.7179	0.1787	27.0758	0.2419	56.5187
55	0.3044	39.0256	0.1513	22.9242	0.2209	51.6121
56	0.3071	39.3718	0.2113	32.0152	0.2168	50.6542
57	0.3031	38.859	0.1761	26.6818	0.2265	52.9206
58	0.3017	38.6795	0.15	22.7273	0.2154	50.3271
59	0.2977	38.1667	0.1708	25.8788	0.2182	50.9813
60	0.3031	38.859	0.1721	26.0758	0.2	46.729
61	0.299	38.3333	0.1552	23.5152	0.2014	47.0561
62	0.3017	38.6795	0.1526	23.1212	0.2126	49.6729
63	0.3058	39.2051	0.1461	22.1364	0.2112	49.3458
64	0.2923	37.4744	0.1604	24.303	0.2195	51.285
65	0.3058	39.2051	0.1591	24.1061	0.2489	58.1542
66	0.2936	37.641	0.1604	24.303	0.1846	43.1308
67	0.2923	37.4744	0.1774	26.8788	0.2168	50.6542
68	0.2842	36.4359	0.1552	23.5152	0.2391	55.8645
69	0.299	38.3333	0.1682	25.4848	0.2014	47.0561
70	0.2909	37.2949	0.1461	22.1364	0.2056	48.0374
71	0.2977	38.1667	0.1356	20.5455	0.2056	48.0374
72	0.2842	36.4359	0.1239	18.7727	0.2195	51.285
73	0.3004	38.5128	0.1539	23.3182	0.2	46.729
74	0.2829	36.2692	0.1721	26.0758	0.2321	54.229
75	0.2936	37.641	0.1226	18.5758	0.2112	49.3458
76	0.2802	35.9231	0.1982	30.0303	0.1986	46.4019
77	0.2869	36.7821	0.1669	25.2879	0.2209	51.6121
78	0.2829	36.2692	0.1526	23.1212	0.2	46.729
79	0.2761	35.3974	0.1695	25.6818	0.2014	47.0561
80	0.2761	35.3974	0.2008	30.4242	0.1874	43.785
81	0.2788	35.7436	0.21	31.8182	0.1972	46.0748
82	0.2775	35.5769	0.1422	21.5455	0.1916	44.7664
83	0.2721	34.8846	0.1161	17.5909	0.2056	48.0374
84	0.2815	36.0897	0.1161	17.5909	0.2447	57.1729
85	0.2707	34.7051	0.1448	21.9394	0.2098	49.0187
86	0.2788	35.7436	0.2126	32.2121	0.2223	51.9393
87	0.2721	34.8846	0.1017	15.4091	0.193	45.0935
88	0.2667	34.1923	0.1774	26.8788	0.2223	51.9393
89	0.2721	34.8846	0.1448	21.9394	0.2084	48.6916
90	0.2775	35.5769	0.1187	17.9848	0.1916	44.7664
91	0.2815	36.0897	0.1043	15.803	0.2307	53.9019
92	0.268	34.359	0.2034	30.8182	0.2098	49.0187
93	0.2613	33.5	0.1395	21.1364	0.2084	48.6916
94	0.2653	34.0128	0.1317	19.9545	0.1944	45.4206
95	0.26	33.3333	0.1095	16.5909	0.2014	47.0561
96	0.264	33.8462	0.1056	16	0.172	40.1869
97	0.2694	34.5385	0.0978	14.8182	0.1818	42.4766
98	0.264	33.8462	0.1069	16.197	0.2126	49.6729
99	0.268	34.359	0.1069	16.197	0.1734	40.514
100	0.264	33.8462	0.0978	14.8182	0.1832	42.8037
101	0.2761	35.3974	0.1278	19.3636	0.1958	45.7477
102	0.2653	34.0128	0.09	13.6364	0.186	43.4579
103	0.2613	33.5	0.1552	23.5152	0.1874	43.785
104	0.2734	35.0513	0.0939	14.2273	0.193	45.0935
105	0.2532	32.4615	0.0952	14.4242	0.1874	43.785
106	0.26	33.3333	0.1487	22.5303	0.1776	41.4953
107	0.2573	32.9872	0.1278	19.3636	0.186	43.4579
108	0.2573	32.9872	0.1004	15.2121	0.1874	43.785
109	0.2546	32.641	0.0952	14.4242	0.1804	42.1495
110	0.2573	32.9872	0.0978	14.8182	0.1832	42.8037
111	0.2573	32.9872	0.0939	14.2273	0.1944	45.4206
112	0.2492	31.9487	0.2008	30.4242	0.1916	44.7664
113	0.2869	36.7821	0.1161	17.5909	0.1734	40.514
114	0.2532	32.4615	0.1148	17.3939	0.1734	40.514
115	0.2653	34.0128	0.1304	19.7576	0.1888	44.1121
116	0.2532	32.4615	0.1852	28.0606	0.179	41.8224
117	0.2573	32.9872	0.09	13.6364	0.1762	41.1682
118	0.2532	32.4615	0.2021	30.6212	0.1748	40.8411
119	0.2734	35.0513	0.1017	15.4091	0.1762	41.1682
120	0.2519	32.2949	0.0939	14.2273	0.1776	41.4953

## Sheet: MYOTOXIC CAV+NK
Inducer	Pre- Contraction (g)					Inducer	Post- Contraction (g)					Inducer	Response (% change from initial response)
	Reading 1	Reading 2	Reading 3				Reading 1	Reading 2	Reading 3				Reading 1	Reading 2	Reading 3
KCL	4.7734	3.996	5.2547			KCL	3.3043	0.6167	5.0633			KCL	69.2206	15.4329	96.3578
Time (min)	Twitching (g)										Time (min)	twitching (g)						baseline
	Reading 1	percentage 1	Reading 2	percentage 2	Reading 3	Percentage 3						Reading 1	percentage 1	Reading 2	percentage 2	Reading 3	percentage 3	reading 1	reading 2	reading 3
0	1.3484	100.03	0.7361	100.014	1.041	100					0	1.3484	100.03	0.7361	100.014	1.041	100	0	0	0
1	1.3004	96.4688	0.7348	99.837	1.0231	98.2805					5	1.2368	91.7507	0.7427	100.91	1.0534	101.191	0.044	0.103	0.087
2	1.229	91.1721	0.7387	100.367	1.0272	98.6744					10	1.3342	98.9763	0.7467	101.454	1.0906	104.765	0.097	0.197	0.219
3	1.2706	94.2582	0.7361	100.014	0.9873	94.8415					15	1.2991	96.3724	0.7162	97.3098	1.0796	103.708	0.163	0.253	0.25
4	1.2174	90.3116	0.7414	100.734	1.0603	101.854					20	1.351	100.223	0.6645	90.2853	1.2379	118.915	0.207	0.285	0.305
5	1.2368	91.7507	0.7427	100.91	1.0534	101.191					25	1.3978	103.694	0.5981	81.2636	1.1622	111.643	0.244	0.317	0.313
6	1.2213	90.6009	0.7586	103.071	1.0754	103.305					30	1.3588	100.801	0.5239	71.1821	1.1154	107.147	0.299	0.352	0.317
7	1.3692	101.573	0.7573	102.894	1.1044	106.09					35	1.3394	99.362	0.4576	62.1739	1.1333	108.866	0.334	0.395	0.275
8	1.2537	93.0045	0.7493	101.807	1.0961	105.293					40	1.2342	91.5579	0.3939	53.519	1.1994	115.216	0.363	0.43	0.25
9	1.3484	100.03	0.7427	100.91	1.0672	102.517					45	1.3394	99.362	0.3422	46.4946	1.1553	110.98	0.393	0.478	0.188
10	1.3342	98.9763	0.7467	101.454	1.0906	104.765					50	1.2965	96.1795	0.2891	39.2799	1.176	112.968	0.425	0.526	0.196
11	1.3991	103.791	0.7387	100.367	1.1154	107.147					55	1.29	95.6973	0.2613	35.5027	1.1333	108.866	0.466	0.571	0.158
12	1.3134	97.4332	0.7387	100.367	1.0975	105.427					60	1.242	92.1365	0.2427	32.9755	1.0961	105.293	0.477	0.577	0.148
13	1.2913	95.7938	0.7374	100.19	1.0933	105.024					65	1.342	99.5549	0.2122	28.8315	1.0603	101.854	0.489	0.577	0.146
14	1.2654	93.8724	0.7268	98.75	1.0727	103.045					70	1.1953	88.6721	0.1923	26.1277	1.0328	99.2123	0.525	0.599	0.105
15	1.2991	96.3724	0.7162	97.3098	1.0796	103.708					75	1.1551	85.6899	0.183	24.8641	1.0424	100.134	0.547	0.577	0.085
16	1.3718	101.766	0.7029	95.5027	1.2145	116.667					80	1.0863	80.5861	0.1751	23.7908	1.0231	98.2805	0.554	0.589	0.044
17	1.2939	95.9866	0.6923	94.0625	1.1567	111.114					85	1.098	81.454	0.1592	21.6304	1.0093	96.9549	0.56	0.599	0.052
18	1.3835	102.634	0.6844	92.9891	1.1002	105.687					90	1.0214	75.7715	0.1485	20.1766	1.0396	99.8655	0.56	0.592	0.035
19	1.5107	112.07	0.679	92.2554	1.1746	112.834					95	1.0746	79.7181	0.1552	21.087	1.0107	97.0893	0.569	0.577	0.017
20	1.351	100.223	0.6645	90.2853	1.2379	118.915					100	1.0383	77.0252	0.1512	20.5435	1.0038	96.4265	0.577	0.57	0.026
21	1.3666	101.38	0.6525	88.6549	1.0823	103.967					105	1.0344	76.7359	0.1512	20.5435	1.0093	96.9549	0.594	0.565	0.008
22	1.3459	99.8442	0.6353	86.3179	1.0754	103.305					110	0.9448	70.089	0.1485	20.1766	0.9914	95.2354	0.582	0.541	0.029
23	1.3355	99.0727	0.63	85.5978	1.1223	107.81					115	0.9461	70.1855	0.1379	18.7364	1.0052	96.561	0.584	0.529	0.148
24	1.3212	98.0119	0.6207	84.3342	1.2255	117.723					120	0.9163	67.9748	0.1353	18.3832	0.9074	87.1662	0.59	0.515	0.033
25	1.3978	103.694	0.5981	81.2636	1.1622	111.643
26	1.2939	95.9866	0.5849	79.4701	1.0699	102.776
27	1.3484	100.03	0.569	77.3098	1.0548	101.326
28	1.2887	95.6009	0.557	75.6793	1.1291	108.463
29	1.3316	98.7834	0.5398	73.3424	1.1966	114.947
30	1.3588	100.801	0.5239	71.1821	1.1154	107.147
31	1.3368	99.1691	0.5133	69.7418	1.0754	103.305
32	1.3095	97.1439	0.4947	67.2147	1.1181	107.406
33	1.268	94.0653	0.4947	67.2147	1.1677	112.171
34	1.3433	99.6513	0.4775	64.8777	1.1085	106.484
35	1.3394	99.362	0.4576	62.1739	1.1333	108.866
36	1.2628	93.6795	0.4523	61.4538	1.0947	105.159
37	1.2862	95.4154	0.4257	57.8397	1.1952	114.813
38	1.2005	89.0579	0.4297	58.3832	1.136	109.126
39	1.2758	94.6439	0.4125	56.0462	1.2173	116.936
40	1.2342	91.5579	0.3939	53.519	1.1994	115.216
41	1.2342	91.5579	0.3873	52.6223	1.1553	110.98
42	1.2784	94.8368	0.378	51.3587	1.1071	106.35
43	1.3173	97.7226	0.3687	50.0951	1.1801	113.362
44	1.2654	93.8724	0.3594	48.8315	1.0672	102.517
45	1.3394	99.362	0.3422	46.4946	1.1553	110.98
46	1.2875	95.5119	0.3316	45.0543	1.1002	105.687
47	1.2641	93.776	0.3276	44.5109	1.0975	105.427
48	1.2862	95.4154	0.321	43.6141	1.1691	112.305
49	1.2667	93.9688	0.3064	41.6304	1.1374	109.26
50	1.2965	96.1795	0.2891	39.2799	1.176	112.968
51	1.2823	95.1261	0.2971	40.3668	1.0823	103.967
52	1.2771	94.7404	0.2732	37.1196	1.1278	108.338
53	1.3446	99.7478	0.2825	38.3832	1.0631	102.123
54	1.2576	93.2938	0.2679	36.3995	1.1085	106.484
55	1.29	95.6973	0.2613	35.5027	1.1333	108.866
56	1.2732	94.451	0.252	34.2391	1.1112	106.744
57	1.2862	95.4154	0.2361	32.0788	1.1264	108.204
58	1.194	88.5757	0.2454	33.3424	1.1236	107.935
59	1.2589	93.3902	0.2347	31.8886	1.0713	102.911
60	1.242	92.1365	0.2427	32.9755	1.0961	105.293
61	1.229	91.1721	0.2294	31.1685	1.1168	107.281
62	1.2758	94.6439	0.2135	29.0082	1.0025	96.3016
63	1.2563	93.1973	0.2202	29.9185	1.0548	101.326
64	1.1642	86.365	0.2241	30.4484	1.114	107.012
65	1.342	99.5549	0.2122	28.8315	1.0603	101.854
66	1.2148	90.1187	0.2109	28.6549	1.0603	101.854
67	1.2381	91.8472	0.2082	28.288	1.1402	109.529
68	1.2174	90.3116	0.2082	28.288	1.0989	105.562
69	1.1797	87.5148	0.1897	25.7745	1.0272	98.6744
70	1.1953	88.6721	0.1923	26.1277	1.0328	99.2123
71	1.2044	89.3472	0.1923	26.1277	1.0672	102.517
72	1.2823	95.1261	0.1857	25.231	1.0672	102.517
73	1.3134	97.4332	0.1923	26.1277	1.0947	105.159
74	1.1317	83.954	0.191	25.9511	1.0906	104.765
75	1.1551	85.6899	0.183	24.8641	1.0424	100.134
76	1.1992	88.9614	0.191	25.9511	1.0644	102.248
77	1.1668	86.5579	0.1857	25.231	1.0369	99.6061
78	1.2524	92.908	0.1724	23.4239	1.0562	101.46
79	1.1849	87.9006	0.1764	23.9674	0.9901	95.1105
80	1.0863	80.5861	0.1751	23.7908	1.0231	98.2805
81	1.1486	85.2077	0.1777	24.144	1.0052	96.561
82	1.1512	85.4006	0.1631	22.1603	1.0383	99.7406
83	1.1512	85.4006	0.1631	22.1603	1.0768	103.439
84	1.1382	84.4362	0.1751	23.7908	1.0479	100.663
85	1.098	81.454	0.1592	21.6304	1.0093	96.9549
86	1.1369	84.3398	0.1645	22.3505	1.0383	99.7406
87	1.1135	82.6039	0.1578	21.4402	0.9859	94.707
88	1.1434	84.822	0.1631	22.1603	1.1291	108.463
89	1.0551	78.2715	0.1512	20.5435	0.9653	92.7281
90	1.0214	75.7715	0.1485	20.1766	1.0396	99.8655
91	1.072	79.5252	0.1512	20.5435	1.019	97.8866
92	1.0435	77.411	0.1485	20.1766	1.0093	96.9549
93	1.0019	74.3249	0.1552	21.087	1.0135	97.3583
94	1.0824	80.2967	0.1565	21.2636	1.0383	99.7406
95	1.0746	79.7181	0.1552	21.087	1.0107	97.0893
96	1.0136	75.1929	0.1485	20.1766	0.9873	94.8415
97	1.0474	77.7003	0.1446	19.6467	1.0603	101.854
98	1.037	76.9288	0.1485	20.1766	1.0383	99.7406
99	1.0344	76.7359	0.1459	19.8234	1.0231	98.2805
100	1.0383	77.0252	0.1512	20.5435	1.0038	96.4265
101	1.024	75.9644	0.1525	20.7201	0.9419	90.4803
102	1.0318	76.543	0.1538	20.8967	0.9198	88.3573
103	1.0344	76.7359	0.1472	20	1.0259	98.5495
104	0.9877	73.2715	0.1446	19.6467	1.0149	97.4928
105	1.0344	76.7359	0.1512	20.5435	1.0093	96.9549
106	0.9877	73.2715	0.1499	20.3668	0.9446	90.7397
107	1.0331	76.6395	0.1446	19.6467	1.0011	96.1671
108	1.0279	76.2537	0.1432	19.4565	0.9791	94.0538
109	1.0188	75.5786	0.1393	18.9266	1.0162	97.6177
110	0.9448	70.089	0.1485	20.1766	0.9914	95.2354
111	1.0668	79.1395	0.1459	19.8234	1.0286	98.8088
112	0.9344	69.3175	0.1485	20.1766	1.008	96.83
113	0.9604	71.2463	0.1432	19.4565	1.0286	98.8088
114	0.9604	71.2463	0.1432	19.4565	0.9983	95.8982
115	0.9461	70.1855	0.1379	18.7364	1.0052	96.561
116	0.9604	71.2463	0.1393	18.9266	0.9653	92.7281
117	0.9526	70.6677	0.1485	20.1766	0.9942	95.5043
118	0.9941	73.7463	0.1472	20	1.0162	97.6177
119	0.9825	72.8858	0.1459	19.8234	1.0025	96.3016
120	0.9163	67.9748	0.1353	18.3832	0.9074	87.1662

## Sheet: MYOTOXIC NPAV+NK
Inducer	Pre- Contraction (g)					Inducer	Post- Contraction (g)					Inducer	Response (% change from initial response)
	Reading 1	Reading 2	Reading 3				Reading 1	Reading 2	Reading 3				Reading 1	Reading 2	Reading 3
KCL	4.1089	5.1512	5.2133			KCL	4.4023	4.0345	5.4726			KCL	107.14	78.3207	104.974
Time (min)	Twitching (g)										Time (min)	twitching (g)						baseline
	Reading 1	percentage 1	Reading 2	percentage 2	Reading 3	Percentage 3						Reading 1	percentage 1	Reading 2	percentage 2	Reading 3	percentage 3	reading 1	reading 2	reading 3
0	0.4374	100.092	0.4602	100.043	1.3174	100.03					0	0.4374	100.092	0.4602	100.043	1.3174	100.03	0	0	0
1	0.414	94.7368	0.4602	100.043	1.3132	100.015					5	0.4192	95.9268	0.4416	96	1.2836	97.4639	0.02	0.041	0.041
2	0.427	97.7117	0.4562	99.1739	1.285	97.5702					10	0.4348	99.4966	0.4218	91.6957	1.2554	95.6131	0.011	0.136	0.124
3	0.4685	107.208	0.4536	98.6087	1.2878	97.7828					15	0.4413	100.984	0.3846	83.6087	1.247	94.6849	0.005	0.234	0.178
4	0.4179	95.6293	0.4496	97.7391	1.278	97.3343					20	0.4036	92.357	0.3568	77.5652	1.2146	92.2248	0.009	0.299	0.22
5	0.4192	95.9268	0.4416	96	1.2836	97.4639					25	0.4361	99.7941	0.3422	74.3913	1.2117	92.2848	0.017	0.352	0.279
6	0.4309	98.6041	0.4377	95.1522	1.2568	95.429					30	0.4646	106.316	0.3263	70.9348	1.2188	92.5437	0.019	0.406	0.303
7	0.4633	106.018	0.4324	94	1.2737	97.0069					35	0.4568	104.531	0.3024	65.7391	1.1836	89.8709	0.026	0.459	0.327
8	0.4218	96.5217	0.4218	91.6957	1.2625	95.8618					40	0.4361	99.7941	0.2772	60.2609	1.1709	89.1775	0.028	0.503	0.371
9	0.44	100.686	0.4244	92.2609	1.2596	95.6416					45	0.4503	103.043	0.2653	57.6739	1.1512	87.4108	0.034	0.556	0.406
10	0.4348	99.4966	0.4218	91.6957	1.2554	95.6131					50	0.4387	100.389	0.2599	56.5	1.0906	82.8094	0.031	0.614	0.452
11	0.4607	105.423	0.4058	88.2174	1.278	97.0387					55	0.4581	104.828	0.2546	55.3478	1.1117	84.6687	0.042	0.663	0.496
12	0.4179	95.6293	0.3912	85.0435	1.2371	93.9332					60	0.4581	104.828	0.244	53.0435	1.0821	82.164	0.051	0.707	0.511
13	0.427	97.7117	0.4005	87.0652	1.2244	93.2521					65	0.4374	100.092	0.2228	48.4348	1.061	80.5619	0.057	0.752	0.559
14	0.4218	96.5217	0.3939	85.6304	1.2258	93.0752					70	0.488	111.67	0.2175	47.2826	1.0638	81.0206	0.063	0.803	0.559
15	0.4413	100.984	0.3846	83.6087	1.247	94.6849					75	0.4491	102.769	0.2241	48.7174	1.0215	77.5626	0.078	0.844	0.578
16	0.4516	103.341	0.378	82.1739	1.2272	93.4653					80	0.4439	101.579	0.2056	44.6957	1.0145	77.0311	0.091	0.897	0.592
17	0.4192	95.9268	0.37	80.4348	1.2202	92.65					85	0.4296	98.3066	0.2096	45.5652	1.006	76.6184	0.102	0.942	0.6
18	0.427	97.7117	0.37	80.4348	1.2371	93.9332					90	0.4322	98.9016	0.1923	41.8043	0.9793	74.3584	0.122	0.988	0.599
19	0.4426	101.281	0.37	80.4348	1.2287	93.5796					95	0.4503	103.043	0.191	41.5217	0.975	74.0319	0.134	1.019	0.607
20	0.4036	92.357	0.3568	77.5652	1.2146	92.2248					100	0.4413	100.984	0.1844	40.087	0.9793	74.5849	0.15	1.053	0.604
21	0.4594	105.126	0.3581	77.8478	1.2146	92.2248					105	0.4036	92.357	0.1844	40.087	0.9863	74.8899	0.169	1.093	0.61
22	0.4439	101.579	0.3448	74.9565	1.2244	93.2521					110	0.4062	92.9519	0.1605	34.8913	1.0088	76.5983	0.182	1.132	0.593
23	0.4542	103.936	0.3409	74.1087	1.2103	91.8983					115	0.4088	93.5469	0.1658	36.0435	0.9567	72.8637	0.194	1.159	0.602
24	0.4426	101.281	0.3263	70.9348	1.2174	92.4374					120	0.4491	102.769	0.1658	36.0435	0.9821	74.571	0.199	1.185	0.573
25	0.4361	99.7941	0.3422	74.3913	1.2117	92.2848
26	0.4387	100.389	0.3196	69.4783	1.1977	90.9415
27	0.4529	103.638	0.3355	72.9348	1.2103	91.8983
28	0.44	100.686	0.3236	70.3478	1.1962	91.1043
29	0.4607	105.423	0.2984	64.8696	1.1962	90.8276
30	0.4646	106.316	0.3263	70.9348	1.2188	92.5437
31	0.4231	96.8192	0.313	68.0435	1.1864	90.358
32	0.4607	105.423	0.3223	70.0652	1.2089	91.792
33	0.44	100.686	0.3077	66.8913	1.1751	89.2255
34	0.4516	103.341	0.3077	66.8913	1.1962	91.1043
35	0.4568	104.531	0.3024	65.7391	1.1836	89.8709
36	0	0	0.2944	64	1.1723	89.0129
37	0.4439	101.579	0.2984	64.8696	1.1723	89.2841
38	0.4452	101.876	0.2958	64.3043	1.1596	88.0486
39	0.4478	102.471	0.2918	63.4348	1.1793	89.5444
40	0.4361	99.7941	0.2772	60.2609	1.1709	89.1775
41	0.4516	103.341	0.2798	60.8261	1.1652	88.4738
42	0.4465	102.174	0.2785	60.5435	1.1399	86.5528
43	0.4555	104.233	0.2865	62.2826	1.1554	87.997
44	0.4491	102.769	0.2679	58.2391	1.1568	87.836
45	0.4503	103.043	0.2653	57.6739	1.1512	87.4108
46	0.4737	108.398	0.2719	59.1087	1.0906	83.0617
47	0.4646	106.316	0.2493	54.1957	1.1568	87.836
48	0.4478	102.471	0.2626	57.087	1.1357	86.2339
49	0.4659	106.613	0.2493	54.1957	1.1244	85.6359
50	0.4387	100.389	0.2599	56.5	1.0906	82.8094
51	0.4413	100.984	0.2639	57.3696	1.1328	86.0137
52	0.4439	101.579	0.2533	55.0652	1.1187	85.2018
53	0.4335	99.1991	0.2493	54.1957	1.1047	83.88
54	0.4478	102.471	0.2613	56.8043	1.0878	82.5968
55	0.4581	104.828	0.2546	55.3478	1.1117	84.6687
56	0.4568	104.531	0.2401	52.1957	1.0934	83.022
57	0.4867	111.373	0.2321	50.4565	1.0765	81.7388
58	0.4465	102.174	0.2546	55.3478	1.0582	80.5941
59	0.4439	101.579	0.2374	51.6087	1.0821	82.164
60	0.4581	104.828	0.244	53.0435	1.0821	82.164
61	0.4529	103.638	0.2361	51.3261	1.0737	81.7746
62	0.4426	101.281	0.2255	49.0217	1.0582	80.3493
63	0.4361	99.7941	0.2361	51.3261	1.0694	81.1997
64	0.4698	107.506	0.2374	51.6087	1.0469	79.7334
65	0.4374	100.092	0.2228	48.4348	1.061	80.5619
66	0.4581	104.828	0.2281	49.587	1.0511	79.8102
67	0.4452	101.876	0.2361	51.3261	1.0441	79.5202
68	0.4594	105.126	0.2268	49.3043	1.0525	79.9165
69	0.4529	103.638	0.2228	48.4348	1.0032	76.1731
70	0.488	111.67	0.2175	47.2826	1.0638	81.0206
71	0.4581	104.828	0.2215	48.1522	1.0314	78.3144
72	0.4478	102.471	0.2202	47.8696	1.0427	79.1724
73	0.4815	110.183	0.2215	48.1522	1.0568	80.4874
74	0.4465	102.174	0.2255	49.0217	1.0173	77.2437
75	0.4491	102.769	0.2241	48.7174	1.0215	77.5626
76	0.4672	106.911	0.2202	47.8696	1.0258	78.1264
77	0.4348	99.4966	0.2109	45.8478	1.0201	77.4563
78	0.4257	97.4142	0.2202	47.8696	1.0103	76.7122
79	0.4465	102.174	0.2082	45.2609	1.0229	77.9056
80	0.4439	101.579	0.2056	44.6957	1.0145	77.0311
81	0.4932	112.86	0.2109	45.8478	0.9919	75.3151
82	0.4374	100.092	0.2042	44.3913	1.0201	77.6923
83	0.4244	97.1167	0.2069	44.9783	1.0159	77.1374
84	0.4348	99.4966	0.2029	44.1087	1.0103	76.7122
85	0.4296	98.3066	0.2096	45.5652	1.006	76.6184
86	0.4283	98.0092	0.179	38.913	0.999	75.8542
87	0.4296	98.3066	0.2003	43.5435	0.999	75.8542
88	0.4516	103.341	0.2016	43.8261	0.9863	75.1181
89	0.4374	100.092	0.1936	42.087	0.9821	74.571
90	0.4322	98.9016	0.1923	41.8043	0.9793	74.3584
91	0.4374	100.092	0.1963	42.6739	1.0004	76.1919
92	0.4283	98.0092	0.1897	41.2391	0.9666	73.3941
93	0.3855	88.2151	0.2029	44.1087	0.9849	74.7836
94	0.4478	102.471	0.191	41.5217	0.9342	71.15
95	0.4503	103.043	0.191	41.5217	0.975	74.0319
96	0.414	94.7368	0.1804	39.2174	0.9764	74.1382
97	0.4335	99.1991	0.1883	40.9348	0.9807	74.6915
98	0.4205	96.2243	0.1897	41.2391	0.9976	75.7479
99	0.4244	97.1167	0.1883	40.9348	0.9891	75.1025
100	0.4413	100.984	0.1844	40.087	0.9793	74.5849
101	0.4192	95.9268	0.1857	40.3696	0.9877	74.9962
102	0.4309	98.6041	0.1897	41.2391	0.9863	74.8899
103	0.44	100.686	0.1671	36.3261	0.9764	74.3641
104	0.414	94.7368	0.179	38.913	0.9891	75.1025
105	0.4036	92.357	0.1844	40.087	0.9863	74.8899
106	0.4374	100.092	0.1698	36.913	0.9905	75.4379
107	0.4283	98.0092	0.1724	37.4783	0.9793	74.3584
108	0.4088	93.5469	0.1711	37.1957	0.9877	74.9962
109	0.4361	99.7941	0.1724	37.4783	0.9525	72.5438
110	0.4062	92.9519	0.1605	34.8913	1.0088	76.5983
111	0.4244	97.1167	0.1737	37.7609	0.9807	74.4647
112	0.4452	101.876	0.1724	37.4783	0.9877	75.2247
113	0.4374	100.092	0.1698	36.913	0.999	75.8542
114	0.44	100.686	0.1724	37.4783	0.9722	73.8193
115	0.4088	93.5469	0.1658	36.0435	0.9567	72.8637
116	0.4023	92.0595	0.1645	35.7609	0.9595	72.855
117	0.4036	92.357	0.1645	35.7609	0.9835	74.6773
118	0.4153	95.0343	0.1565	34.0217	0.9891	75.3313
119	0.4036	92.357	0.1764	38.3478	1.0131	76.9248
120	0.4491	102.769	0.1658	36.0435	0.9821	74.571

## Sheet: MYOTOXIC KCAV+NK
	Inducer	Pre- Contraction (g)					Inducer	Post- Contraction (g)						Inducer	Response (% change from initial response)
		Reading 1	Reading 2	Reading 3				Reading 1	Reading 2	Reading 3					Reading 1	Reading 2	Reading 3
	KCL	3.5119	3.7865	3.3182			KCL	2.083	1.7281	0.9032				KCL	59.3138	45.6456	27.2152
Time (min)	Twitching (g)											Time (min)	twitching (g)						baseline
	Reading 1	percentage 1	Reading 2	percentage 2	Reading 3	Percentage 3							Reading 1	percentage 1	Reading 2	percentage 2	Reading 3	percentage 3	reading 1	reading 2	reading 3
0	0.6917	99.9566	1.061	100	1.316	100						0	0.6917	99.9566	1.061	100	1.316	100	0	0	0
1	0.7151	103.338	1.0716	100.999	1.3076	99.3617						5	0.7099	102.587	1.0928	102.997	1.2906	98.0699	0.188	0.622	0.452
2	0.7385	106.72	1.0836	102.13	1.3118	99.6809						10	0.584	84.3931	0.8992	84.7502	1.1596	88.1155	0.753	0.988	1
3	0.7424	107.283	1.0995	103.629	1.3442	102.143						15	0.549	79.3353	0.7851	73.9962	0.8595	65.3116	0.95	1.056	1.462
4	0.7359	106.344	1.1127	104.873	1.2977	98.6094						20	0.501	72.3988	0.6923	65.2498	0.5904	44.8632	0.914	1.094	1.609
5	0.7099	102.587	1.0928	102.997	1.2906	98.0699						25	0.4815	69.5809	0.6035	56.8803	0.4932	37.4772	0.844	1.202	1.592
6	0.6775	97.9046	1.0942	103.129	1.2935	98.2903						30	0.4685	67.7023	0.5239	49.3779	0.4157	31.5881	0.789	1.308	1.536
7	0.632	91.3295	0.9814	92.4976	1.2568	95.5015						35	0.4478	64.711	0.4867	45.8718	0.3847	29.2325	0.747	1.353	1.45
8	0.6191	89.4653	0.9589	90.377	1.2075	91.7553						40	0.4348	62.8324	0.4642	43.7512	0.3551	26.9833	0.734	1.281	1.412
9	0.5918	85.5202	0.9231	87.0028	1.1948	90.7903						45	0.4361	63.0202	0.4416	41.6211	0.3565	27.0897	0.724	1.252	1.392
10	0.584	84.3931	0.8992	84.7502	1.1596	88.1155						50	0.4244	61.3295	0.4164	39.246	0.2973	22.5912	0.709	1.207	1.362
11	0.5801	83.8295	0.8966	84.5052	1.0835	82.3328						55	0.4322	62.4566	0.4191	39.5005	0.2846	21.6261	0.715	1.142	1.341
12	0.5749	83.078	0.8859	83.4967	1.0708	81.3678						60	0.4361	63.0202	0.378	35.6268	0.286	21.7325	0.703	1.117	1.312
13	0.5659	81.7775	0.8488	80	1.0004	76.0182						65	0.4075	58.8873	0.3992	37.6249	0.2733	20.7675	0.69	1.073	1.279
14	0.562	81.2139	0.8316	78.3789	0.9159	69.5973						70	0.401	57.948	0.374	35.2498	0.2466	18.7386	0.693	1.041	1.243
15	0.549	79.3353	0.7851	73.9962	0.8595	65.3116						75	0.3868	55.896	0.37	34.8728	0.224	17.0213	0.673	1.011	1.217
16	0.5321	76.8931	0.7719	72.7521	0.8074	61.3526						80	0.3829	55.3324	0.378	35.6268	0.2297	17.4544	0.655	0.957	1.189
17	0.536	77.4566	0.748	70.4995	0.7256	55.1368						85	0.3829	55.3324	0.3236	30.4995	0.2057	15.6307	0.629	0.951	1.175
18	0.5165	74.6387	0.7122	67.1254	0.6749	51.2842						90	0.3855	55.7081	0.3316	31.2535	0.1973	14.9924	0.606	0.93	1.138
19	0.5139	74.263	0.7241	68.2469	0.6453	49.035						95	0.3855	55.7081	0.3422	32.2526	0.2142	16.2766	0.571	0.923	1.112
20	0.501	72.3988	0.6923	65.2498	0.5904	44.8632						100	0.4114	59.4509	0.3302	31.1216	0.1902	14.4529	0.555	0.903	1.093
21	0.501	72.3988	0.6724	63.3742	0.5523	41.9681						105	0.4179	60.3902	0.3037	28.6239	0.1789	13.5942	0.557	0.905	1.076
22	0.4867	70.3324	0.6499	61.2535	0.5509	41.8617						110	0.3725	53.8295	0.321	30.2545	0.2001	15.2052	0.536	0.901	1.074
23	0.4867	70.3324	0.6446	60.754	0.5157	39.1869						115	0.3647	52.7023	0.3289	30.9991	0.1888	14.3465	0.527	0.872	1.057
24	0.4802	69.3931	0.6379	60.1225	0.4861	36.9377						120	0.3608	52.1387	0.3369	31.7531	0.1705	12.9559	0.481	0.824	1.048
25	0.4815	69.5809	0.6035	56.8803	0.4932	37.4772
26	0.4685	67.7023	0.5796	54.6277	0.4607	35.0076
27	0.4776	69.0173	0.5464	51.4986	0.4424	33.617
28	0.4737	68.4538	0.5623	52.9972	0.4495	34.1565
29	0.462	66.763	0.5491	51.7531	0.4396	33.4043
30	0.4685	67.7023	0.5239	49.3779	0.4157	31.5881
31	0.4594	66.3873	0.5637	53.1291	0.4044	30.7295
32	0.4568	66.0116	0.508	47.8794	0.4128	31.3678
33	0.4607	66.5751	0.504	47.5024	0.3973	30.19
34	0.4529	65.448	0.5	47.1254	0.3875	29.4453
35	0.4478	64.711	0.4867	45.8718	0.3847	29.2325
36	0.4503	65.0723	0.4788	45.1272	0.3649	27.728
37	0.4478	64.711	0.4735	44.6277	0.3776	28.693
38	0.4452	64.3353	0.4814	45.3723	0.3776	28.693
39	0.4452	64.3353	0.4708	44.3732	0.3565	27.0897
40	0.4348	62.8324	0.4642	43.7512	0.3551	26.9833
41	0.4348	62.8324	0.4562	42.9972	0.3368	25.5927
42	0.4426	63.9595	0.4576	43.1291	0.3551	26.9833
43	0.4413	63.7717	0.4297	40.4995	0.3607	27.4088
44	0.4413	63.7717	0.4523	42.6296	0.3184	24.1945
45	0.4361	63.0202	0.4416	41.6211	0.3565	27.0897
46	0.4283	61.8931	0.435	40.9991	0.3283	24.9468
47	0.4361	63.0202	0.4284	40.377	0.3382	25.6991
48	0.4361	63.0202	0.4231	39.8775	0.3114	23.6626
49	0.4348	62.8324	0.4363	41.1216	0.317	24.0881
50	0.4244	61.3295	0.4164	39.246	0.2973	22.5912
51	0.4179	60.3902	0.3992	37.6249	0.2987	22.6976
52	0.4166	60.2023	0.4218	39.7549	0.3072	23.3435
53	0.4374	63.2081	0.4284	40.377	0.3043	23.1231
54	0.4205	60.7659	0.4178	39.3779	0.3086	23.4498
55	0.4322	62.4566	0.4191	39.5005	0.2846	21.6261
56	0.4023	58.1358	0.3873	36.5033	0.286	21.7325
57	0.4153	60.0145	0.4019	37.8794	0.2832	21.5198
58	0.4088	59.0751	0.4005	37.7474	0.2888	21.9453
59	0.4127	59.6387	0.3992	37.6249	0.2903	22.0593
60	0.4361	63.0202	0.378	35.6268	0.286	21.7325
61	0.4088	59.0751	0.3859	36.3713	0.2888	21.9453
62	0.4153	60.0145	0.378	35.6268	0.2888	21.9453
63	0.4516	65.2601	0.4151	39.1235	0.2804	21.307
64	0.4049	58.5116	0.4536	42.7521	0.2635	20.0228
65	0.4075	58.8873	0.3992	37.6249	0.2733	20.7675
66	0.401	57.948	0.374	35.2498	0.2649	20.1292
67	0.4075	58.8873	0.3939	37.1254	0.2677	20.3419
68	0.3919	56.6329	0.37	34.8728	0.2649	20.1292
69	0.3945	57.0087	0.3541	33.3742	0.2522	19.1641
70	0.401	57.948	0.374	35.2498	0.2466	18.7386
71	0.3764	54.3931	0.3793	35.7493	0.248	18.845
72	0.3984	57.5723	0.4032	38.0019	0.2564	19.4833
73	0.4231	61.1416	0.3899	36.7484	0.2635	20.0228
74	0.3881	56.0838	0.3912	36.8709	0.2494	18.9514
75	0.3868	55.896	0.37	34.8728	0.224	17.0213
76	0.4036	58.3237	0.3501	32.9972	0.2536	19.2705
77	0.3725	53.8295	0.3462	32.6296	0.255	19.3769
78	0.4049	58.5116	0.3528	33.2516	0.224	17.0213
79	0.3855	55.7081	0.3687	34.7502	0.2325	17.6672
80	0.3829	55.3324	0.378	35.6268	0.2297	17.4544
81	0.3984	57.5723	0.3873	36.5033	0.2325	17.6672
82	0.401	57.948	0.3249	30.6221	0.2283	17.348
83	0.3803	54.9566	0.3475	32.7521	0.2226	16.9149
84	0.3906	56.4451	0.3276	30.8765	0.2311	17.5608
85	0.3829	55.3324	0.3236	30.4995	0.2057	15.6307
86	0.4036	58.3237	0.3435	32.3751	0.2001	15.2052
87	0.3919	56.6329	0.3395	31.9981	0.2268	17.234
88	0.3881	56.0838	0.3435	32.3751	0.2268	17.234
89	0.379	54.7688	0.3435	32.3751	0.2226	16.9149
90	0.3855	55.7081	0.3316	31.2535	0.1973	14.9924
91	0.3842	55.5202	0.3302	31.1216	0.2156	16.383
92	0.4581	66.1994	0.3263	30.754	0.2325	17.6672
93	0.3932	56.8208	0.3355	31.6211	0.2001	15.2052
94	0.3751	54.2052	0.3554	33.4967	0.2015	15.3116
95	0.3855	55.7081	0.3422	32.2526	0.2142	16.2766
96	0.3764	54.3931	0.3912	36.8709	0.1888	14.3465
97	0.3517	50.8237	0.3103	29.246	0.2029	15.4179
98	0.3803	54.9566	0.3236	30.4995	0.2015	15.3116
99	0.3881	56.0838	0.3223	30.377	0.2001	15.2052
100	0.4114	59.4509	0.3302	31.1216	0.1902	14.4529
101	0.3932	56.8208	0.3117	29.3779	0.1874	14.2401
102	0.3829	55.3324	0.3183	30	0.2184	16.5957
103	0.4205	60.7659	0.3117	29.3779	0.2071	15.7371
104	0.4179	60.3902	0.3236	30.4995	0.2043	15.5243
105	0.4179	60.3902	0.3037	28.6239	0.1789	13.5942
106	0.3712	53.6416	0.313	29.5005	0.1775	13.4878
107	0.379	54.7688	0.309	29.1235	0.2128	16.1702
108	0.3777	54.5809	0.3183	30	0.1789	13.5942
109	0.366	52.8902	0.3143	29.623	0.2043	15.5243
110	0.3725	53.8295	0.321	30.2545	0.2001	15.2052
111	0.3712	53.6416	0.3024	28.5014	0.1959	14.886
112	0.3673	53.078	0.2931	27.6249	0.1944	14.772
113	0.3816	55.1445	0.3037	28.6239	0.1874	14.2401
114	0.3738	54.0173	0.321	30.2545	0.1888	14.3465
115	0.3647	52.7023	0.3289	30.9991	0.1888	14.3465
116	0.3881	56.0838	0.3183	30	0.1987	15.0988
117	0.3647	52.7023	0.3024	28.5014	0.1719	13.0623
118	0.3348	48.3815	0.3435	32.3751	0.1874	14.2401
119	0.3725	53.8295	0.3117	29.3779	0.186	14.1337
120	0.3608	52.1387	0.3369	31.7531	0.1705	12.9559

## Sheet: MYOTOXIC ANTIVENOM CONTROL
Inducer	Pre- Contraction (g)					Inducer	Post- Contraction (g)					Inducer	Response (% change from initial response)
	Reading 1	Reading 2	Reading 3				Reading 1	Reading 2	Reading 3				Reading 1	Reading 2	Reading 3
KCL	4.295	3.7501	3.1927			KCL	5.3251	4.9701	5.8279			KCL	123.984	132.533	182.531
Time (min)	Twitching (g)										Time (min)	twitching (g)						baseline
	Reading 1	percentage 1	Reading 2	percentage 2	Reading 3	Percentage 3						Reading 1	percentage 1	Reading 2	percentage 2	Reading 3	percentage 3	reading 1	reading 2	reading 3
0	1.8719	99.9947	1.3099	99.9924	1.5003	100.02					0	1.8719	99.9947	1.3099	99.9924	1.5003	100.02	0	0	0
1	1.7493	93.4455	1.3083	99.8702	1.5359	102.393					5	1.7661	94.3429	1.313	100.229	1.5158	101.053	0.266	0.056	0.001
2	1.7392	92.906	1.3021	99.3969	1.553	103.533					10	1.835	98.0235	1.3176	100.58	1.7976	119.84	0.737	0.084	0.01
3	1.7476	93.3547	1.3052	99.6336	1.3718	91.4533					15	1.8283	97.6656	1.3192	100.702	1.714	114.267	0.868	0.019	0.016
4	1.7963	95.9562	1.3099	99.9924	1.4709	98.06					20	1.9089	101.971	1.3455	102.71	1.9029	126.86	0.802	0.036	0.024
5	1.7661	94.3429	1.313	100.229	1.5158	101.053					25	1.9425	103.766	1.3641	104.13	1.7527	116.847	0.713	0.065	0.031
6	1.8232	97.3932	1.3068	99.7557	1.6134	107.56					30	1.9694	105.203	1.3687	104.481	1.8719	124.793	0.628	0.072	0.043
7	1.8165	97.0353	1.3223	100.939	1.505	100.333					35	1.9644	104.936	1.3904	106.137	2.1986	146.573	0.552	0.065	0.048
8	1.8081	96.5865	1.3145	100.344	1.7574	117.16					40	2.0081	107.27	1.3997	106.847	1.8162	121.08	0.514	0.062	0.056
9	1.8501	98.8301	1.3254	101.176	1.7666	117.773					45	2.0534	109.69	1.4136	107.908	1.9788	131.92	0.472	0.021	0.065
10	1.835	98.0235	1.3176	100.58	1.7976	119.84					50	2.0551	109.781	1.4508	110.748	1.8967	126.447	0.456	0.01	0.069
11	1.8484	98.7393	1.3207	100.817	1.7156	114.373					55	2.1072	112.564	1.4787	112.878	1.906	127.067	0.43	0.015	0.071
12	1.8686	99.8184	1.3207	100.817	1.7543	116.953					60	2.1408	114.359	1.5127	115.473	1.8967	126.447	0.419	0.02	0.063
13	1.8535	99.0118	1.3254	101.176	1.5979	106.527					65	2.1526	114.989	1.4678	112.046	1.971	131.4	0.415	0.024	0.064
14	1.8736	100.085	1.33	101.527	1.6165	107.767					70	2.1677	115.796	1.5452	117.954	1.9416	129.44	0.416	0.022	0.067
15	1.8283	97.6656	1.3192	100.702	1.714	114.267					75	2.2584	120.641	1.5669	119.611	2.0392	135.947	0.405	0.014	0.064
16	1.84	98.2906	1.3207	100.817	1.6428	109.52					80	2.2063	117.858	1.5824	120.794	2.0175	134.5	0.391	0.007	0.06
17	1.8787	100.358	1.3347	101.885	1.793	119.533					85	2.1811	116.512	1.5762	120.321	2.2853	152.353	0.379	0.009	0.05
18	1.8921	101.074	1.3192	100.702	1.8054	120.36					90	2.2399	119.653	1.5948	121.74	1.8797	125.313	0.362	0.007	0.039
19	1.8887	100.892	1.3378	102.122	1.8177	121.18					95	2.3004	122.885	1.6072	122.687	1.9602	130.68	0.351	0.001	0.035
20	1.9089	101.971	1.3455	102.71	1.9029	126.86					100	2.3139	123.606	1.6041	122.45	2.1398	142.653	0.344	0.009	0.027
21	1.8686	99.8184	1.3393	102.237	1.7806	118.707					105	2.3088	123.333	1.6165	123.397	2.0902	139.347	0.332	0.022	0.022
22	1.9224	102.692	1.3378	102.122	1.7945	119.633					110	2.2769	121.629	1.6319	124.573	2.0562	137.08	0.323	0.05	0.016
23	1.9173	102.42	1.3501	103.061	1.6149	107.66					115	2.3677	126.48	1.6691	127.412	1.9989	133.26	0.311	0.075	0.016
24	1.9509	104.215	1.3486	102.947	1.875	125					120	2.3811	127.196	1.7001	129.779	2.2033	146.887	0.305	0.084	0.014
25	1.9425	103.766	1.3641	104.13	1.7527	116.847
26	1.9089	101.971	1.361	103.893	1.8286	121.907
27	1.9459	103.948	1.3703	104.603	1.8766	125.107
28	1.9039	101.704	1.3765	105.076	2.002	133.467
29	1.9408	103.675	1.3811	105.427	1.793	119.533
30	1.9694	105.203	1.3687	104.481	1.8719	124.793
31	1.9576	104.573	1.378	105.191	1.8828	125.52
32	1.9946	106.549	1.3811	105.427	1.7899	119.327
33	1.956	104.487	1.3889	106.023	1.6985	113.233
34	1.961	104.754	1.392	106.26	1.9494	129.96
35	1.9644	104.936	1.3904	106.137	2.1986	146.573
36	1.9492	104.124	1.3981	106.725	2.0655	137.7
37	1.9476	104.038	1.4012	106.962	2.0949	139.66
38	1.9862	106.1	1.3966	106.611	2.0515	136.767
39	2.0534	109.69	1.3966	106.611	2.0515	136.767
40	2.0081	107.27	1.3997	106.847	1.8162	121.08
41	2.0114	107.447	1.409	107.557	1.8425	122.833
42	2.0366	108.793	1.4152	108.031	1.8936	126.24
43	1.9845	106.01	1.4136	107.908	1.923	128.2
44	2.0652	110.321	1.4043	107.198	1.9014	126.76
45	2.0534	109.69	1.4136	107.908	1.9788	131.92
46	2.0366	108.793	1.4307	109.214	2.2311	148.74
47	2.0786	111.036	1.426	108.855	1.9339	128.927
48	2.082	111.218	1.4384	109.802	1.9385	129.233
49	2.0165	107.719	1.4399	109.916	1.9478	129.853
50	2.0551	109.781	1.4508	110.748	1.8967	126.447
51	2.0585	109.963	1.4539	110.985	1.8239	121.593
52	1.9778	105.652	1.4539	110.985	1.8224	121.493
53	2.0938	111.848	1.4694	112.168	1.8472	123.147
54	2.0551	109.781	1.4647	111.809	1.8379	122.527
55	2.1072	112.564	1.4787	112.878	1.906	127.067
56	2.1055	112.473	1.4849	113.351	1.9106	127.373
57	2.1307	113.819	1.491	113.817	1.8952	126.347
58	2.1055	112.473	1.491	113.817	1.8859	125.727
59	2.1509	114.899	1.4926	113.939	1.875	125
60	2.1408	114.359	1.5127	115.473	1.8967	126.447
61	2.1559	115.166	1.4957	114.176	1.9029	126.86
62	2.1744	116.154	1.5096	115.237	1.9137	127.58
63	2.1173	113.104	1.5003	114.527	1.971	131.4
64	2.161	115.438	1.522	116.183	2.0004	133.36
65	2.1526	114.989	1.4678	112.046	1.971	131.4
66	2.1391	114.268	1.5406	117.603	1.9912	132.747
67	2.1694	115.887	1.539	117.481	2.0469	136.46
68	2.1845	116.693	1.5298	116.779	2.0206	134.707
69	2.171	115.972	1.5514	118.427	1.9803	132.02
70	2.1677	115.796	1.5452	117.954	1.9416	129.44
71	2.203	117.682	1.5576	118.901	1.9199	127.993
72	2.2097	118.04	1.5592	119.023	2.0299	135.327
73	2.2383	119.567	1.5576	118.901	2.0268	135.12
74	2.2618	120.823	1.5669	119.611	2.0314	135.427
75	2.2584	120.641	1.5669	119.611	2.0392	135.947
76	2.1795	116.426	1.5685	119.733	2.0624	137.493
77	2.2366	119.476	1.5855	121.031	2.0082	133.88
78	2.2752	121.538	1.5669	119.611	2.0159	134.393
79	2.2584	120.641	1.5808	120.672	2.0268	135.12
80	2.2063	117.858	1.5824	120.794	2.0175	134.5
81	2.1761	116.245	1.5839	120.908	2.0004	133.36
82	2.2265	118.937	1.5839	120.908	1.9834	132.227
83	2.2198	118.579	1.5282	116.656	2.2079	147.193
84	2.2584	120.641	1.5979	121.977	2.2327	148.847
85	2.1811	116.512	1.5762	120.321	2.2853	152.353
86	2.2399	119.653	1.5963	121.855	2.2544	150.293
87	2.2551	120.465	1.601	122.214	2.2451	149.673
88	2.25	120.192	1.5994	122.092	2.1955	146.367
89	2.2702	121.271	1.5979	121.977	2.2126	147.507
90	2.2399	119.653	1.5948	121.74	1.8797	125.313
91	2.2635	120.913	1.6118	123.038	1.8657	124.38
92	2.2836	121.987	1.6087	122.802	1.9137	127.58
93	2.3206	123.964	1.6056	122.565	1.9308	128.72
94	2.2601	120.732	1.5932	121.618	1.9292	128.613
95	2.3004	122.885	1.6072	122.687	1.9602	130.68
96	2.2971	122.708	1.6134	123.16	1.9494	129.96
97	2.324	124.145	1.6134	123.16	2.0639	137.593
98	2.2971	122.708	1.6149	123.275	2.1228	141.52
99	2.3172	123.782	1.6134	123.16	2.0237	134.913
100	2.3139	123.606	1.6041	122.45	2.1398	142.653
101	2.3458	125.31	1.6211	123.748	2.1553	143.687
102	2.324	124.145	1.6056	122.565	2.129	141.933
103	2.3424	125.128	1.6118	123.038	2.1429	142.86
104	2.3004	122.885	1.6149	123.275	2.1259	141.727
105	2.3088	123.333	1.6165	123.397	2.0902	139.347
106	2.3256	124.231	1.618	123.511	2.0825	138.833
107	2.4013	128.275	1.635	124.809	2.0655	137.7
108	2.3408	125.043	1.649	125.878	2.0933	139.553
109	2.287	122.169	1.6567	126.466	2.0717	138.113
110	2.2769	121.629	1.6319	124.573	2.0562	137.08
111	2.3072	123.248	1.6583	126.588	2.098	139.867
112	2.3492	125.491	1.6288	124.336	2.2358	149.053
113	2.3324	124.594	1.6707	127.534	2.1073	140.487
114	2.3357	124.77	1.6784	128.122	2.0717	138.113
115	2.3677	126.48	1.6691	127.412	1.9989	133.26
116	2.3845	127.377	1.6815	128.359	2.1522	143.48
117	2.4349	130.069	1.6877	128.832	2.2559	150.393
118	2.4046	128.451	1.683	128.473	2.2637	150.913
119	2.3458	125.31	1.6923	129.183	2.2807	152.047
120	2.3811	127.196	1.7001	129.779	2.2033	146.887

## Sheet: NS ALONE
Inducer	Pre- Contraction (g)					Inducer	Post- Contraction (g)						Inducer	Response (% change from initial response)
	Reading 1	Reading 2	Reading 3				Reading 1	Reading 2	Reading 3					Reading 1	Reading 2	Reading 3
KCL	3.7981	6.5636	3.0889			KCL	1.8704	2.0064	0.8284				KCL	49.2443	30.5728	26.821
Time (min)	Twitching (g)											Time (min)	twitching (g)						baseline
	Reading 1	percentage 1	Reading 2	percentage 2	Reading 3	Percentage 3							Reading 1	percentage 1	Reading 2	percentage 2	Reading 3	percentage 3	reading 1	reading 2	reading 3
0	1.7224	100.023	0.8083	100.037	2.1135	99.9763						0	1.7224	100.023	0.8083	100.037	2.1135	99.9763	0	0	0
1	1.84	106.852	1.1611	143.7	2.0252	95.7994						5	0.9091	52.7933	1.3594	168.243	2.29	108.325	1.761	2.368	1.86
2	1.8955	110.075	1.4132	174.901	2.1491	101.66						10	0.5142	29.8606	0.7898	97.7475	1.5638	73.9735	2.869	1.975	2.121
3	1.4955	86.8467	1.4149	175.111	2.276	107.663						15	0.5965	34.64	0.657	81.3119	1.2139	57.4219	2.607	1.582	2.019
4	1.2015	69.7735	1.4182	175.52	2.3225	109.863						20	0.6923	40.2033	0.5965	73.8243	1.121	53.0274	2.306	1.353	1.847
5	0.9091	52.7933	1.3594	168.243	2.29	108.325						25	0.7915	45.964	0.6369	78.8243	1.0978	51.93	2.07	1.173	1.725
6	0.773	44.8897	1.1158	138.094	2.1909	103.638						30	0.7679	44.5935	0.5612	69.4554	1.1163	52.8051	1.853	1.135	1.57
7	0.6419	37.2764	0.9645	119.369	2.0453	96.7502						35	0.7679	44.5935	0.6066	75.0743	1.1071	52.3699	1.711	0.973	1.505
8	0.5528	32.1022	0.8486	105.025	1.858	87.8903						40	0.7612	44.2044	0.6268	77.5743	1.138	53.8316	1.61	0.849	1.409
9	0.5478	31.8118	0.9141	113.131	1.7016	80.492						45	0.7478	43.4262	0.5781	71.547	1.1194	52.9518	1.575	0.777	1.322
10	0.5142	29.8606	0.7898	97.7475	1.5638	73.9735						50	0.7242	42.0557	0.4655	57.6114	1.1179	52.8808	1.517	0.797	1.244
11	0.5226	30.3484	0.7948	98.3663	1.4384	68.0416						55	0.7242	42.0557	0.4369	54.0718	1.073	50.7569	1.46	0.876	1.223
12	0.5411	31.4228	0.7864	97.3267	1.3734	64.9669						60	0.6822	39.6167	0.3882	48.0446	1.0993	52.0009	1.42	0.916	1.146
13	0.5394	31.324	0.7965	98.5767	1.3114	62.0341						65	0.6873	39.9129	0.373	46.1634	1.073	50.7569	1.42	0.955	1.115
14	0.5781	33.5714	0.6822	84.4307	1.2619	59.6925						70	0.689	40.0116	0.3579	44.2946	1.0622	50.246	1.425	0.931	1.045
15	0.5965	34.64	0.657	81.3119	1.2139	57.4219						75	0.6352	36.8873	0.3596	44.505	1.0807	51.1211	1.414	0.877	1.076
16	0.5814	33.7631	0.6285	77.7847	1.1938	56.4711						80	0.6251	36.3008	0.373	46.1634	1.0653	50.3926	1.417	0.871	1.061
17	0.6184	35.9117	0.6722	83.1931	1.1535	54.5648						85	0.6133	35.6156	0.3562	44.0842	1.0575	50.0237	1.403	0.799	1.115
18	0.6285	36.4983	0.6772	83.8119	1.1442	54.1249						90	0.5898	34.2509	0.4386	54.2822	1.0482	49.5837	1.411	0.788	1.115
19	0.6621	38.4495	0.6201	76.745	1.1163	52.8051						95	0.5999	34.8374	0.4201	51.9926	1.0312	48.7796	1.411	0.829	1.106
20	0.6923	40.2033	0.5965	73.8243	1.121	53.0274						100	0.5528	32.1022	0.3462	42.8465	1.0234	48.4106	1.435	0.8	1.101
21	0.6738	39.1289	0.6033	74.6658	1.1086	52.4409						105	0.5226	30.3484	0.3109	38.4777	1.0142	47.9754	1.417	0.797	1.072
22	0.6722	39.036	0.6318	78.1931	1.0947	51.7833						110	0.5209	30.2497	0.2957	36.5965	1.0188	48.193	1.426	0.75	1.039
23	0.7108	41.2776	0.568	70.297	1.0931	51.7077						115	0.4957	28.7863	0.3142	38.8861	1.0002	47.3132	1.456	0.775	1.034
24	0.7226	41.9628	0.6385	79.0223	1.0993	52.0009						120	0.4839	28.101	0.2756	34.1089	1.0064	47.6064	1.404	0.736	1.053
25	0.7915	45.964	0.6369	78.8243	1.0978	51.93
26	0.7814	45.3775	0.5965	73.8243	1.0869	51.4144
27	0.7814	45.3775	0.5932	73.4158	1.1024	52.1476
28	0.7394	42.9384	0.5696	70.495	1.09	51.561
29	0.7629	44.3031	0.5982	74.0347	1.1117	52.5875
30	0.7679	44.5935	0.5612	69.4554	1.1163	52.8051
31	0.7528	43.7166	0.5159	63.849	1.0978	51.93
32	0.7528	43.7166	0.4688	58.0198	1.1009	52.0766
33	0.7377	42.8397	0.4688	58.0198	1.1071	52.3699
34	0.7747	44.9884	0.5545	68.6262	1.09	51.561
35	0.7679	44.5935	0.6066	75.0743	1.1071	52.3699
36	0.7461	43.3275	0.6503	80.4827	1.1117	52.5875
37	0.7595	44.1057	0.5898	72.995	1.1194	52.9518
38	0.7831	45.4762	0.6285	77.7847	1.1272	53.3207
39	0.7511	43.6179	0.6117	75.7054	1.1117	52.5875
40	0.7612	44.2044	0.6268	77.5743	1.138	53.8316
41	0.7562	43.9141	0.5814	71.9554	1.1427	54.0539
42	0.7612	44.2044	0.5881	72.7847	1.1194	52.9518
43	0.7696	44.6922	0.5949	73.6262	1.104	52.2233
44	0.741	43.0314	0.5545	68.6262	1.1163	52.8051
45	0.7478	43.4262	0.5781	71.547	1.1194	52.9518
46	0.7259	42.1545	0.5865	72.5866	1.1086	52.4409
47	0.7293	42.3519	0.4974	61.5594	1.1117	52.5875
48	0.731	42.4506	0.4722	58.4406	1.1117	52.5875
49	0.7444	43.2288	0.4772	59.0594	1.1071	52.3699
50	0.7242	42.0557	0.4655	57.6114	1.1179	52.8808
51	0.7343	42.6423	0.4688	58.0198	1.1117	52.5875
52	0.7242	42.0557	0.4487	55.5322	1.1133	52.6632
53	0.7175	41.6667	0.4436	54.901	1.1318	53.5383
54	0.7192	41.7654	0.4436	54.901	1.0931	51.7077
55	0.7242	42.0557	0.4369	54.0718	1.073	50.7569
56	0.7192	41.7654	0.4083	50.5322	1.0916	51.6367
57	0.7158	41.5679	0.5008	61.9802	1.09	51.561
58	0.689	40.0116	0.4453	55.1114	1.0885	51.4901
59	0.7074	41.0801	0.3915	48.453	1.09	51.561
60	0.6822	39.6167	0.3882	48.0446	1.0993	52.0009
61	0.699	40.5923	0.3982	49.2822	1.0745	50.8278
62	0.6822	39.6167	0.3814	47.203	1.1024	52.1476
63	0.699	40.5923	0.4151	51.3738	1.0931	51.7077
64	0.6839	39.7154	0.3747	46.3738	1.1009	52.0766
65	0.6873	39.9129	0.373	46.1634	1.073	50.7569
66	0.6974	40.4994	0.3865	47.8342	1.0776	50.9745
67	0.6587	38.252	0.363	44.9257	1.0885	51.4901
68	0.652	37.863	0.363	44.9257	1.0869	51.4144
69	0.6738	39.1289	0.368	45.5446	1.0807	51.1211
70	0.689	40.0116	0.3579	44.2946	1.0622	50.246
71	0.6738	39.1289	0.4067	50.3342	1.0637	50.3169
72	0.6469	37.5668	0.3714	45.9653	1.0931	51.7077
73	0.6402	37.1777	0.3663	45.3342	1.09	51.561
74	0.6637	38.5424	0.3646	45.1238	1.0869	51.4144
75	0.6352	36.8873	0.3596	44.505	1.0807	51.1211
76	0.652	37.863	0.3579	44.2946	1.0885	51.4901
77	0.6436	37.3751	0.3747	46.3738	1.0838	51.2677
78	0.6503	37.7642	0.3814	47.203	1.0575	50.0237
79	0.6385	37.079	0.3781	46.7946	1.0823	51.1968
80	0.6251	36.3008	0.373	46.1634	1.0653	50.3926
81	0.6385	37.079	0.4251	52.6114	1.0714	50.6812
82	0.6486	37.6655	0.3478	43.0446	1.0498	49.6594
83	0.6436	37.3751	0.3428	42.4257	1.0683	50.5345
84	0.6016	34.9361	0.3798	47.005	1.0637	50.3169
85	0.6133	35.6156	0.3562	44.0842	1.0575	50.0237
86	0.6184	35.9117	0.3579	44.2946	1.0591	50.0993
87	0.5949	34.547	0.3814	47.203	1.056	49.9527
88	0.6184	35.9117	0.4537	56.151	1.0482	49.5837
89	0.5848	33.9605	0.4638	57.401	1.0622	50.246
90	0.5898	34.2509	0.4386	54.2822	1.0482	49.5837
91	0.6049	35.1278	0.3445	42.6361	1.0482	49.5837
92	0.5898	34.2509	0.4335	53.651	1.0591	50.0993
93	0.5881	34.1521	0.368	45.5446	1.0606	50.1703
94	0.5629	32.6887	0.4302	53.2426	1.0374	49.0728
95	0.5999	34.8374	0.4201	51.9926	1.0312	48.7796
96	0.5411	31.4228	0.4319	53.453	1.0467	49.5128
97	0.5512	32.0093	0.3428	42.4257	1.0219	48.3396
98	0.5528	32.1022	0.321	39.7277	1.0343	48.9262
99	0.5528	32.1022	0.4016	49.703	1.0389	49.1438
100	0.5528	32.1022	0.3462	42.8465	1.0234	48.4106
101	0.5394	31.324	0.3848	47.6238	1.0374	49.0728
102	0.5545	32.2009	0.3327	41.1757	1.0358	48.9972
103	0.536	31.1266	0.3411	42.2153	1.0234	48.4106
104	0.5377	31.2253	0.3008	37.2277	1.0126	47.8997
105	0.5226	30.3484	0.3109	38.4777	1.0142	47.9754
106	0.5444	31.6144	0.3193	39.5173	1.0064	47.6064
107	0.531	30.8362	0.3294	40.7673	1.0219	48.3396
108	0.5125	29.7619	0.3411	42.2153	1.0064	47.6064
109	0.5176	30.0581	0.3243	40.1361	1.0111	47.8288
110	0.5209	30.2497	0.2957	36.5965	1.0188	48.193
111	0.5108	29.6632	0.363	44.9257	0.9894	46.8023
112	0.5058	29.3728	0.2873	35.5569	0.9909	46.8732
113	0.4991	28.9837	0.2974	36.8069	1.0018	47.3888
114	0.5209	30.2497	0.2857	35.3589	1.0126	47.8997
115	0.4957	28.7863	0.3142	38.8861	1.0002	47.3132
116	0.4856	28.1998	0.2857	35.3589	0.9971	47.1665
117	0.4839	28.101	0.289	35.7673	0.9925	46.9489
118	0.4839	28.101	0.3411	42.2153	0.9847	46.5799
119	0.4671	27.1254	0.2789	34.5173	1.0095	47.7531
120	0.4839	28.101	0.2756	34.1089	1.0064	47.6064

## Sheet: NK ALONE
Inducer	Pre- Contraction (g)					Inducer	Post- Contraction (g)				Inducer	Response (% change from initial response)
	Reading 1	Reading 2	Reading 3				Reading 1	Reading 2	Reading 3			Reading 1	Reading 2	Reading 3
KCL	4.5202	4.8742	3.2422			KCL	0.9713	1.0188	1.2495		KCL	21.4845	20.8986	38.5349
Time (min)	Twitching (g)									Time (min)	twitching (g)						baseline
	Reading 1	percentage 1	Reading 2	percentage 2	Reading 3	Percentage 3					Reading 1	percentage 1	Reading 2	percentage 2	Reading 3	percentage 3	reading 1	reading 2	reading 3
0	2.1391	100.005	1.6103	100.019	1.2681	100.008				0	2.1391	100.005	1.6103	100.019	1.2681	100.008	0	0	0
1	2.1089	98.5928	1.7543	108.963	1.3532	106.719				5	2.1862	102.207	2.2745	141.273	1.6041	126.506	0.683	0.222	0.26
2	2.1542	100.711	2.0175	125.311	1.491	117.587				10	2.0064	93.8008	2.1212	131.752	1.7186	135.536	1.197	0.548	0.511
3	2.2433	104.876	2.1677	134.64	1.5406	121.498				15	1.8501	86.4937	1.8797	116.752	1.6443	129.677	1.307	0.98	0.667
4	2.1761	101.734	2.2559	140.118	1.5607	123.084				20	1.4182	66.302	1.6645	103.385	1.4028	110.631	1.265	1.227	0.787
5	2.1862	102.207	2.2745	141.273	1.6041	126.506				25	1.183	55.3062	1.4601	90.6894	1.2247	96.5852	1.366	1.208	0.833
6	2.1374	99.9252	2.2621	140.503	1.6304	128.58				30	0.9427	44.072	1.3192	81.9379	1.0823	85.3549	1.603	1.2	0.839
7	2.1442	100.243	2.2342	138.77	1.6412	129.432				35	0.8788	41.0846	1.1551	71.7453	1.0219	80.5915	1.761	1.144	0.832
8	2.129	99.5325	2.2002	136.658	1.6768	132.24				40	0.8738	40.8509	1.0374	64.4348	0.9646	76.0726	1.901	1.065	0.822
9	2.1223	99.2193	2.1568	133.963	1.7016	134.196				45	0.7377	34.4881	0.9507	59.0497	0.9011	71.0647	1.993	1.02	0.835
10	2.0064	93.8008	2.1212	131.752	1.7186	135.536				50	0.6469	30.2431	0.8918	55.3913	0.8717	68.7461	2.001	0.906	0.861
11	2.0097	93.9551	2.0515	127.422	1.7016	134.196				55	0.6688	31.2669	0.8129	50.4907	0.816	64.3533	2.093	0.876	0.878
12	1.9274	90.1075	2.0144	125.118	1.6753	132.121				60	0.6301	29.4577	0.7695	47.795	0.7711	60.8123	2.08	0.876	0.884
13	1.877	87.7513	1.9834	123.193	1.6768	132.24				65	0.6369	29.7756	0.7324	45.4907	0.7417	58.4937	2.07	0.901	0.903
14	1.8568	86.8069	1.9091	118.578	1.6598	130.899				70	0.5932	27.7326	0.7122	44.236	0.6998	55.1893	1.976	0.882	0.929
15	1.8501	86.4937	1.8797	116.752	1.6443	129.677				75	0.6083	28.4385	0.7029	43.6584	0.6472	51.041	1.86	0.973	0.914
16	1.8014	84.2169	1.8301	113.671	1.5762	124.306				80	0.5528	25.8439	0.6906	42.8944	0.6271	49.4558	1.782	0.948	0.923
17	1.7123	80.0514	1.7775	110.404	1.5282	120.521				85	0.5125	23.9598	0.7153	44.4286	0.6054	47.7445	1.705	0.995	0.924
18	1.6098	75.2595	1.714	106.46	1.4941	117.831				90	0.5192	24.273	0.6859	42.6025	0.576	45.4259	1.666	1	0.945
19	1.5712	73.4549	1.7063	105.981	1.4508	114.416				95	0.5125	23.9598	0.6906	42.8944	0.5559	43.8407	1.603	0.812	0.932
20	1.4182	66.302	1.6645	103.385	1.4028	110.631				100	0.5108	23.8803	0.6642	41.2547	0.5326	42.0032	1.601	0.834	0.929
21	1.4216	66.461	1.6165	100.404	1.3548	106.845				105	0.4621	21.6036	0.6271	38.9503	0.5063	39.929	1.666	1.044	0.935
22	1.3359	62.4544	1.5839	98.3789	1.3254	104.527				110	0.5075	23.726	0.593	36.8323	0.4955	39.0773	1.734	0.951	0.909
23	1.2452	58.2141	1.5561	96.6522	1.2727	100.371				115	0.3562	16.6526	0.5822	36.1615	0.4691	36.9953	1.692	1.042	0.909
24	1.2317	57.583	1.5932	98.9565	1.2356	97.4448				120	0.4201	19.64	0.576	35.7764	0.4444	35.0473	1.648	1.028	0.918
25	1.183	55.3062	1.4601	90.6894	1.2247	96.5852
26	1.0822	50.5937	1.443	89.6273	1.1922	94.0221
27	1.1343	53.0295	1.4183	88.0932	1.1597	91.459
28	1.0099	47.2137	1.3858	86.0745	1.1086	87.429
29	0.9545	44.6237	1.3362	82.9938	1.1009	86.8218
30	0.9427	44.072	1.3192	81.9379	1.0823	85.3549
31	0.8923	41.7158	1.2681	78.764	1.0792	85.1104
32	0.8553	39.986	1.2495	77.6087	1.0451	82.4211
33	0.9444	44.1515	1.1891	73.8571	1.0451	82.4211
34	0.8688	40.6171	1.1659	72.4161	1.0405	82.0584
35	0.8788	41.0846	1.1551	71.7453	1.0219	80.5915
36	0.8452	39.5138	1.1241	69.8199	1.0111	79.7397
37	0.857	40.0655	1.0854	67.4161	0.994	78.3912
38	0.8772	41.0098	1.0854	67.4161	0.9785	77.1688
39	0.7982	37.3165	1.0653	66.1677	0.9708	76.5615
40	0.8738	40.8509	1.0374	64.4348	0.9646	76.0726
41	0.7797	36.4516	1.0095	62.7019	0.9522	75.0946
42	0.8099	37.8635	0.9956	61.8385	0.9476	74.7319
43	0.7545	35.2735	0.9801	60.8758	0.9321	73.5095
44	0.7663	35.8252	0.9662	60.0124	0.9244	72.9022
45	0.7377	34.4881	0.9507	59.0497	0.9011	71.0647
46	0.7612	35.5867	0.9228	57.3168	0.9027	71.1909
47	0.7074	33.0715	0.9352	58.087	0.8949	70.5757
48	0.736	34.4086	0.9197	57.1242	0.8856	69.8423
49	0.7377	34.4881	0.8841	54.913	0.8887	70.0868
50	0.6469	30.2431	0.8918	55.3913	0.8717	68.7461
51	0.6654	31.108	0.8578	53.2795	0.8717	68.7461
52	0.7226	33.7821	0.8485	52.7019	0.8547	67.4054
53	0.6839	31.9729	0.8407	52.2174	0.8469	66.7902
54	0.652	30.4815	0.8284	51.4534	0.833	65.694
55	0.6688	31.2669	0.8129	50.4907	0.816	64.3533
56	0.6654	31.108	0.8082	50.1988	0.816	64.3533
57	0.6722	31.4259	0.7974	49.528	0.7989	63.0047
58	0.7024	32.8378	0.7819	48.5652	0.8036	63.3754
59	0.7226	33.7821	0.7633	47.4099	0.7881	62.153
60	0.6301	29.4577	0.7695	47.795	0.7711	60.8123
61	0.5797	27.1014	0.7587	47.1242	0.768	60.5678
62	0.6268	29.3034	0.754	46.8323	0.7649	60.3233
63	0.6772	31.6597	0.7355	45.6832	0.7447	58.7303
64	0.6722	31.4259	0.7308	45.3913	0.7478	58.9748
65	0.6369	29.7756	0.7324	45.4907	0.7417	58.4937
66	0.6469	30.2431	0.7215	44.8137	0.7339	57.8785
67	0.6184	28.9107	0.7215	44.8137	0.7231	57.0268
68	0.5797	27.1014	0.7231	44.913	0.7107	56.0489
69	0.6251	29.2239	0.7246	45.0062	0.7045	55.5599
70	0.5932	27.7326	0.7122	44.236	0.6998	55.1893
71	0.6335	29.6166	0.7091	44.0435	0.6937	54.7082
72	0.573	26.7882	0.6967	43.2733	0.6673	52.6262
73	0.5949	27.8121	0.706	43.8509	0.672	52.9968
74	0.5562	26.0028	0.7122	44.236	0.6642	52.3817
75	0.6083	28.4385	0.7029	43.6584	0.6472	51.041
76	0.5696	26.6293	0.6937	43.087	0.6503	51.2855
77	0.5596	26.1618	0.689	42.795	0.6457	50.9227
78	0.5394	25.2174	0.6952	43.1801	0.6426	50.6782
79	0.5629	26.316	0.7014	43.5652	0.6348	50.0631
80	0.5528	25.8439	0.6906	42.8944	0.6271	49.4558
81	0.5461	25.5306	0.7045	43.7578	0.6193	48.8407
82	0.5612	26.2366	0.7324	45.4907	0.6209	48.9669
83	0.5075	23.726	0.706	43.8509	0.6116	48.2334
84	0.5411	25.2969	0.7107	44.1429	0.6131	48.3517
85	0.5125	23.9598	0.7153	44.4286	0.6054	47.7445
86	0.4403	20.5844	0.7029	43.6584	0.5992	47.2555
87	0.5528	25.8439	0.7169	44.528	0.593	46.7666
88	0.5377	25.1379	0.7246	45.0062	0.5915	46.6483
89	0.4335	20.2665	0.6921	42.9876	0.5775	45.5442
90	0.5192	24.273	0.6859	42.6025	0.576	45.4259
91	0.5344	24.9836	0.6813	42.3168	0.5729	45.1814
92	0.5411	25.2969	0.6921	42.9876	0.5651	44.5662
93	0.4957	23.1744	0.6875	42.7019	0.5574	43.959
94	0.5512	25.7691	0.6859	42.6025	0.5589	44.0773
95	0.5125	23.9598	0.6906	42.8944	0.5559	43.8407
96	0.4688	21.9168	0.7138	44.3354	0.545	42.9811
97	0.526	24.5909	0.6859	42.6025	0.5497	43.3517
98	0.4772	22.3095	0.6998	43.4658	0.5388	42.4921
99	0.5293	24.7452	0.672	41.7391	0.5342	42.1293
100	0.5108	23.8803	0.6642	41.2547	0.5326	42.0032
101	0.5209	24.3525	0.6565	40.7764	0.5264	41.5142
102	0.4655	21.7625	0.6488	40.2981	0.5202	41.0252
103	0.5142	24.0393	0.6426	39.913	0.5094	40.1735
104	0.5024	23.4876	0.6348	39.4286	0.5094	40.1735
105	0.4621	21.6036	0.6271	38.9503	0.5063	39.929
106	0.4403	20.5844	0.6209	38.5652	0.5048	39.8107
107	0.5176	24.1982	0.6131	38.0807	0.5017	39.5662
108	0.447	20.8976	0.6147	38.1801	0.4908	38.7066
109	0.5226	24.432	0.6023	37.4099	0.4939	38.9511
110	0.5075	23.726	0.593	36.8323	0.4955	39.0773
111	0.4907	22.9406	0.5961	37.0248	0.4769	37.6104
112	0.4235	19.799	0.5837	36.2547	0.4769	37.6104
113	0.4117	19.2473	0.5853	36.354	0.4722	37.2397
114	0.4352	20.346	0.5915	36.7391	0.4753	37.4842
115	0.3562	16.6526	0.5822	36.1615	0.4691	36.9953
116	0.4537	21.2108	0.5837	36.2547	0.4707	37.1215
117	0.4386	20.5049	0.5713	35.4845	0.466	36.7508
118	0.4453	20.8181	0.5806	36.0621	0.4614	36.388
119	0.4285	20.0327	0.5636	35.0062	0.4552	35.8991
120	0.4201	19.64	0.576	35.7764	0.4444	35.0473
